# Supplementary material for: Regulation of the evolutionarily conserved muscle myofibrillar matrix by cell type dependent and independent mechanisms
Source: Nat Commun. 2022 May 13;13:2661. doi: 10.1038/s41467-022-30401-9 (PMC9106682; doi:10.1038/s41467-022-30401-9)
Supplement: Supplementary file 18 — Source Data [file 41467_2022_30401_MOESM18_ESM.xlsx]

## Sheet: Fig1e
IF	TDT	DF	Leg
0	56	64	100
0	48	82	88
0	46	80	94
		82

## Sheet: Fig1f
IF	TDT	DF	Leg	Cell Values		IF	TDT	DF	Leg	Myofibril Values
0	10.33	22.96	71			0	0	57.1429	75
0	5.725	41.25	59.33			0	6.66667	0	37.5
0	16.33	40.83	67.33			0	0	0	62.5
		24.57				0	0	0	87.5
						0	26.6667	37.5	50
						0	26.6667	50	87.5
						0	0	0	75
						0	13.3333	0	87.5
						0	13.3333	0	25
						0	0	37.5	50
						0	0	0	62.5
						0	0	14.2857	87.5
						0	0	14.2857	25
						0	0	25	75
						0	0	12.5	62.5
						0	6.66667	75	75
						0	13.3333	25	75
						0	26.6667	25	75
						0	26.6667	62.5	62.5
						0	40	25	62.5
						0	40	12.5	50
						0	26.6667	25	50
						0	53.3333	12.5	75
						0	33.3333	0	37.5
						0	0	0	50
						0	6.66667	0	50
						0	6.66667	28.5714	100
						0	0	57.1429	87.5
						0	20	28.5714	100
						0	0	0	100
						0	0	0	100
						0	0	0	87.5
						0	20	25	100
						0	20	0	75
						0	13.3333	0	62.5
						0	6.66667	12.5	100
						0	6.66667	50	75
						0	0	57.1429	87.5
						0	40	50	100
						0	13.3333	62.5	62.5
						0	6.66667	37.5	62.5
						0	20	0	87.5
						0	0	37.5	25
						0	0	0	75
						0	6.66667	0	87.5
						0	0	57.1429	62.5
						0	6.66667	28.5714	75
						0	0	25	87.5
						0	0	37.5	50
						0	0	42.8571	87.5
							0
						0	0	25	66.6667
						0	0	75	66.6667
						0	26.6667	37.5	100
						0	20	0	66.6667
						0	0	100	0
						0	0	100	33.3333
						0	0	50	0
						0	13.3333	50	66.6667
						0	13.3333	50	66.6667
						0		0	66.6667
						0	14.2857	25	100
						0	35.7143	75	66.6667
						0	0	0	100
						0	21.4286	62.5	66.6667
						0	21.4286	0	100
						0	7.14286	25	100
						0	7.14286	12.5	100
						0	0	0	66.6667
						0	7.69231	12.5	66.6667
						0	7.14286	0	100
						0	0	25	100
						0	0	37.5	33.3333
						0	0	25	33.3333
						0	0	75	66.6667
						0	0	37.5	33.3333
						0	0	0	100
						0	0	50	66.6667
						0	14.2857	50	0
						0	7.14286	100	0
						0	0	37.5	66.6667
						0	0	37.5	33.3333
						0	0	75	66.6667
						0	0	37.5	33.3333
						0	0	0	66.6667
						0	0	50	33.3333
						0	0	0	66.6667
						0	7.14286	37.5	66.6667
						0	7.14286	50	33.3333
						0	7.14286	37.5	66.6667
						0	0	87.5	100
						0	0	12.5	66.6667
						0	7.14286	37.5	66.6667
						0	21.4286	75	33.3333
						0	7.14286	87.5	100
						0	7.14286	50	33.3333
						0	7.14286	75	66.6667
						0	0	37.5	33.3333
						0	21.4286	87.5	0
						0	7.14286	37.5	0
						0	0	12.5	100
							0
						0	0	14.2857	66.6667
						0	0	71.4286	66.6667
						0	0	28.5714	66.6667
						0	7.14286	0	66.6667
						0	14.2857	28.5714	66.6667
						0	7.14286	0	100
						0	0	71.4286	66.6667
						0	14.2857	14.2857	66.6667
						0	0	14.2857	33.3333
						0		0	66.6667
						0	16.6667	16.6667	66.6667
						0	33.3333	0	33.3333
						0	50	0	100
						0	0	0	100
							0	50	66.6667
							0	0	66.6667
							0	83.3333	66.6667
							0	50	66.6667
							0	66.6667	33.3333
							20	0	66.6667
							40	75	33.3333
							40	100	33.3333
							0	100	100
							20	100	100
							80	0	66.6667
							33.3333	14.2857	66.6667
							50	28.5714	100
							50	42.8571	100
							33.3333	71.4286	0
							50	57.1429	0
							0	28.5714	100
							0	42.8571	100
							0	33.3333	100
							0	42.8571	66.6667
							0	57.1429	66.6667
							20	71.4286	66.6667
							0	14.2857	33.3333
							40	28.5714	100
							0	100	66.6667
							0	57.1429	66.6667
							0	28.5714	66.6667
							0	71.4286	33.3333
							0	0	100
							0	28.5714	66.6667
							20	57.1429	100
							40	66.6667	100
							20	42.8571	66.6667
							0	85.7143	66.6667
							20	71.4286	0
							20	14.2857	66.6667
							40
							0	0
							0	14.2857
							0	0
							0	42.8571
							0	0
							40	0
							0	28.5714
							0	14.2857
							40	0
								14.2857
								28.5714
								42.8571
								0
								28.5714
								28.5714
								28.5714
								0
								42.8571
								28.5714
								28.5714
								57.1429
								0
								71.4286
								0
								57.1429
								28.5714
								28.5714
								57.1429
								14.2857
								28.5714
								14.2857
								28.5714
								14.2857
								14.2857
								28.5714
								28.5714
								14.2857
								71.4286
								42.8571
								28.5714
								28.5714
								14.2857
								28.5714
								28.5714
								14.2857
								28.5714
								42.8571
								14.2857
								14.2857
								14.2857

## Sheet: Fig1g
TDT	TDT	TDT	DF	DF	DF	Leg	Leg	Leg	IF	IF	IF
Contractile	Mito	SRT	Contractile	Mito	SRT	Contractile	Mito	SRT	Contractile	Mito	SRT
84.5	2.8	12.7	65.6	23.4	11.2	74.8	12.8	12.6	39.8	45.4	0.6
86	2.4	11.6	64.7	23.8	11.7	73.2	14.6	12.3	51.9	34.3	1.3
84.5	2.6	12.9	68	22.9	9.3	72	17.3	10.9	43.7	33.2	1.1
			70.3	21.9	7.9

## Sheet: Fig2c
TDT	Leg	H15 KD	TDT	Leg	H15 KD
Size	Size	Size	Shape	Shape	Shape
0.5052	0.36	0.6416	0.5	0.809	0.331
0.5556	0.5596	0.3758	0.541	0.608	0.725
0.6788	0.4956	0.4156	0.506	0.471	0.845
0.6708	0.6096	0.2212	0.525	0.314	0.543
0.4696	0.2676	0.406	0.455	0.437	0.724
0.4224	0.9308	0.6572	0.4	0.242	0.442
0.4	0.4508	0.5809	0.6	0.311	0.448
0.3924	0.4704	0.3046	0.549	0.281	0.528
0.6264	0.3912	0.7312	0.793	0.263	0.437
0.5836	0.462	0.1707	0.46	0.284	0.516
0.3804	0.628	0.2942	0.722	0.164	0.808
0.5532	0.898	0.4456	0.418	0.252	0.592
0.6608	0.5364	0.6356	0.427	0.144	0.328
0.5524	0.5572	0.3687	0.719	0.368	0.738
0.588	0.24	0.4089	0.373	0.255	0.84
0.5544	1.0328	0.2164	0.412	0.193	0.541
0.5352	0.3592	0.3982	0.424	0.763	0.744
0.6708	1.618	0.6447	0.685	0.131	0.443
0.7912	0.4232	0.5624	0.679	0.786	0.445
0.5056	0.2708	0.295	0.638	0.41	0.519
1.106	0.4084	0.7168	0.83	0.359	0.445
0.7964	0.4864	0.1649	0.746	0.383	0.524
0.7228	1.2424	0.2886	0.555	0.197	0.819
0.6228	1.2144	0.4387	0.472	0.174	0.591
0.5904	0.1936	0.6352	0.375	0.354	0.328
0.8452	0.1848	0.3676	0.426	0.659	0.736
0.972	0.1904	0.4089	0.422	0.566	0.84
1.0152	0.4952	0.2156	0.384	0.456	0.542
0.2328	0.3036	0.393	0.746	0.371	0.762
1.392	0.3712	0.6419	0.586	0.477	0.44
1.1324	0.5356	0.5598	0.365	0.405	0.455
0.9692	0.3596	0.2895	0.344	0.808	0.512
0.4508	0.5584	0.7149	0.699	0.607	0.447
1.046	0.4932	0.1587	0.336	0.48	0.519
1.0248	0.6096	0.2881	0.756	0.314	0.817
1.134	0.2676	0.4378	0.328	0.437	0.589
0.9856	0.924	0.3733	0.387	0.241	0.744
0.9672	0.45	0.6446	0.391	0.312	0.338
0.6316	0.4816	0.413	0.763	0.28	0.842
0.9376	0.3952	0.2223	0.614	0.269	0.556
0.746	0.4656	0.3949	0.788	0.286	0.755
0.96	0.6256	0.654	0.497	0.164	0.45
0.9456	0.9172	0.5639	0.537	0.258	0.469
1.0136	0.5364	0.2921	0.762	0.144	0.517
0.9504	0.5488	0.7197	0.366	0.367	0.449
0.9444	0.2052	0.1636	0.568	0.225	0.543
0.6072	1.0292	0.2919	0.655	0.192	0.824
1.2888	0.3556	0.4452	0.574	0.748	0.595
1.0892	1.6028	0.3725	0.389	0.129	0.749
1.0804	0.4212	0.6445	0.787	0.783	0.341
1.2336	0.2692	0.4133	0.543	0.407	0.854
0.776	0.4072	0.224	0.592	0.358	0.56
1.5156	0.4876	0.3896	0.414	0.381	0.757
1.0776	1.2468	0.6564	0.546	0.197	0.45
0.4656	1.2164	0.5618	0.504	0.175	0.465
1.154	0.1988	0.2876	0.366	0.362	0.522
0.354	0.1896	0.7197	0.469	0.667	0.449
0.72	0.1972	0.1604	0.578	0.571	0.542
1.2168	0.4804	0.2924	0.574	0.456	0.825
0.9184	0.3024	0.4472	0.787	0.375	0.591
0.9132	0.3656	0.3688	0.439	0.484	0.749
1.6432	0.534	0.6436	0.564	0.401	0.341
1.4208	0.3648	0.4123	0.442	0.801	0.86
0.878	0.562	0.2218	0.725	0.6	0.563
0.8556	0.496	0.3831	0.385	0.483	0.767
0.9196	0.6096	0.6506	0.662	0.314	0.446
1.4236	0.2648	0.5584	0.44	0.445	0.466
0.6052	0.9176	0.2842	0.768	0.237	0.527
0.8048	0.446	0.7168	0.455	0.312	0.451
0.7592	0.4788	0.15	0.599	0.286	0.505
1.0456	0.4012	0.291	0.763	0.273	0.83
1.0308	0.47	0.4458	0.435	0.287	0.587
0.6584	0.6224	0.3708	0.593	0.163	0.749
0.6784	0.9336	0.6452	0.519	0.261	0.342
1.3784	0.5364	0.4125	0.694	0.144	0.861
0.8408	0.5436	0.2265	0.474	0.368	0.566
1.1144	0.2052	0.3857	0.471	0.225	0.772
0.8168	1.0344	0.6599	0.485	0.192	0.447
0.6276	0.3516	0.5607	0.812	0.757	0.468
1.07	1.5868	0.2858	0.652	0.127	0.53
0.8072	0.4184	0.7213	0.517	0.777	0.455
0.9228	0.2676	0.1517	0.43	0.405	0.493
0.8192	0.4012	0.294	0.547	0.358	0.834
1.1892	0.4848	0.449	0.487	0.379	0.593
1.2004	1.2548	0.3723	0.516	0.198	0.749
0.9592	1.214	0.6467	0.441	0.174	0.342
0.7276	0.2048	0.4119	0.492	0.373	0.856
0.5952	0.1916	0.2289	0.811	0.674	0.564
1.2328	0.2024	0.3824	0.458	0.573	0.764
0.9204	0.4732	0.6658	0.56	0.455	0.457
0.5132	0.3008	0.5595	0.617	0.373	0.453
0.7812	0.3648	0.28	0.556	0.469	0.519
0.4216	0.5328	0.7217	0.892	0.403	0.455
1.0788	0.3708	0.1495	0.501	0.806	0.516
1.3376	0.5552	0.2952	0.428	0.601	0.833
0.8464	0.5008	0.455	0.601	0.488	0.601
1.0516	0.6096	0.371	0.613	0.314	0.757
1.4168	0.2632	0.6419	0.412	0.443	0.339
1.0836	0.9172	0.4114	0.503	0.235	0.859
0.6292	0.4432	0.2277	0.529	0.311	0.558
0.8644	0.4744	0.3734	0.535	0.287	0.778
1.066	0.4052	0.6608	0.452	0.276	0.455
1.4116	0.474	0.5526	0.526	0.29	0.449
1.2088	0.6252	0.2739	0.484	0.164	0.518
0.8088	0.9548	0.7165	0.51	0.265	0.451
1.8928	0.5468	0.1485	0.303	0.368	0.512
1.5564	0.5364	0.2941	0.455	0.144	0.834
1.042	0.2052	0.4531	0.58	0.225	0.603
0.8864	1.0292	0.3735	0.494	0.192	0.755
1.1776	0.346	0.6441	0.442	0.762	0.341
2.5704	1.5724	0.4121	0.282	0.125	0.86
0.936	0.4164	0.2313	0.479	0.781	0.564
0.92	0.2692	0.3757	0.66	0.404	0.782
1.0824	0.4	0.6703	0.389	0.358	0.46
1.0192	0.48	0.5531	0.465	0.375	0.451
1.0604	1.2624	0.2745	0.508	0.199	0.515
0.672	1.224	0.7201	0.687	0.174	0.451
1.0876	0.2116	0.1538	0.445	0.369	0.544
0.7616	0.1948	0.2957	0.485	0.677	0.834
1.9072	0.2044	0.4559	0.402	0.576	0.603
0.5856	0.4636	0.3722	0.69	0.454	0.766
1.7672	0.2992	0.6455	0.358	0.369	0.331
0.644	0.36	0.4119	0.595	0.47	0.848
1.392	0.5316	0.2295	0.501	0.402	0.557
0.876	0.3732	0.3707	0.489	0.822	0.785
0.95	0.5544	0.673	0.428	0.596	0.46
1.0704	0.5028	0.7225	0.508	0.487	0.451
0.746	0.5596	0.2693	0.569	0.282	0.503
0.8656	0.262	0.5502	0.587	0.452	0.455
0.9808	0.91	0.1534	0.393	0.234	0.553
0.7636	0.4428	0.2979	0.456	0.311	0.855
1.1988	0.4724	0.4578	0.435	0.288	0.596
0.5108	0.4056	0.37	0.688	0.274	0.769
0.8404	0.4764	0.6444	0.449	0.288	0.333
0.7884	0.616	0.4103	0.66	0.165	0.86
0.5048	0.9736	0.2233	0.5	0.269	0.572
0.5568	0.7008	0.367	0.542	0.159	0.786
0.6712	0.5464	0.6693	0.521	0.369	0.456
0.6812	0.2052	0.7158	0.506	0.225	0.445
0.4688	1.0312	0.2648	0.454	0.191	0.502
0.4212	0.3412	0.5465	0.399	0.752	0.457
0.4008	1.5648	0.1509	0.601	0.124	0.561
0.3932	0.4136	0.2962	0.546	0.783	0.845
0.6268	0.2668	0.4567	0.8	0.408	0.593
0.5824	0.3952	0.3721	0.462	0.353	0.774
0.3804	0.4808	0.6526	0.722	0.371	0.335
0.5564	1.2652	0.4149	0.417	0.2	0.838
0.6612	1.2276	0.2268	0.427	0.173	0.578
0.5524	0.2184	0.3694	0.719	0.37	0.783
0.5876	0.1964	0.6771	0.373	0.683	0.455
0.5556	0.2076	0.5513	0.411	0.575	0.459
0.5344	0.454	0.7198	0.424	0.449	0.452
0.6724	0.2936	0.2665	0.687	0.355	0.505
0.7908	0.3552	0.1523	0.679	0.468	0.57
0.5092	0.5304	0.2981	0.643	0.401	0.849
1.1104	0.3796	0.4627	0.833	0.817	0.609
0.7956	0.5524	0.3733	0.752	0.594	0.761
0.7196	0.5016	0.653	0.544	0.492	0.335
0.6216	0.5596	0.4167	0.474	0.282	0.842
0.5932	0.2612	0.2209	0.375	0.443	0.612
0.844	0.9068	0.3633	0.428	0.232	0.789
0.97	0.4424	0.6818	0.424	0.311	0.455
1.0156	0.47	0.5489	0.383	0.289	0.459
0.2328	0.4044	0.7195	0.746	0.277	0.455
1.1328	0.4776	0.2589	0.366	0.289	0.491
1.3928	0.6144	0.1516	0.587	0.164	0.573
0.968	0.9976	0.3004	0.345	0.276	0.855
1.0448	0.548	0.4651	0.335	0.371	0.605
0.4508	0.6424	0.368	0.699	0.159	0.758
1.0288	0.2052	0.6513	0.753	0.225	0.334
1.1368	1.03	0.4164	0.328	0.191	0.837
0.9852	0.338	0.2104	0.387	0.752	0.578
0.9696	1.55	0.3557	0.39	0.123	0.784
0.6316	0.4116	0.6682	0.763	0.772	0.446
0.9368	0.2648	0.5449	0.617	0.408	0.453
0.7464	0.48	0.7154	0.788	0.372	0.454
0.9592	0.3948	0.2567	0.497	0.352	0.495
0.9428	1.2664	0.1484	0.538	0.198	0.58
1.0128	1.2312	0.2993	0.761	0.174	0.852
0.9512	0.2264	0.462	0.366	0.374	0.61
0.9432	0.1976	0.6564	0.571	0.687	0.333
0.6072	0.21	0.3688	0.655	0.566	0.742
1.2876	0.4436	0.4188	0.573	0.448	0.827
1.0884	0.29	0.2108	0.389	0.355	0.579
1.0816	0.3512	0.3577	0.779	0.468	0.789
1.2344	0.5296	0.6789	0.541	0.4	0.444
0.776	0.3812	0.5464	0.592	0.809	0.45
1.5184	0.5512	0.7177	0.415	0.596	0.459
1.0772	0.5028	0.2641	0.546	0.498	0.503
0.4704	0.5596	0.149	0.507	0.282	0.579
1.1556	0.2528	0.3012	0.366	0.434	0.853
0.3536	0.9052	0.4669	0.469	0.231	0.608
0.7188	0.4384	0.6573	0.577	0.312	0.331
1.216	0.466	0.3674	0.574	0.292	0.732
0.9192	0.4048	0.415	0.787	0.281	0.846
0.9128	0.4804	0.2146	0.439	0.293	0.594
1.64	0.618	0.3466	0.561	0.166	0.79
1.42	1.0196	0.6934	0.441	0.284	0.439
0.8804	0.5464	0.7145	0.721	0.367	0.456
0.858	0.6584	0.2655	0.386	0.163	0.489
0.9156	0.2052	0.542	0.669	0.225	0.447
1.4256	1.0232	0.1485	0.441	0.188	0.577
0.606	0.3304	0.3021	0.769	0.753	0.855
0.8036	1.5356	0.4741	0.457	0.119	0.616
0.7584	0.4092	0.6542	0.599	0.784	0.33
1.0456	0.2652	0.3565	0.763	0.414	0.73
1.0276	0.4792	0.4138	0.436	0.369	0.843
0.6564	0.3912	0.2132	0.592	0.344	0.587
0.6788	1.2712	0.3448	0.516	0.199	0.801
1.3788	1.2312	0.6788	0.694	0.172	0.433
0.842	0.2332	0.7101	0.475	0.381	0.46
1.1148	0.1972	0.5368	0.471	0.686	0.447
0.8164	0.2188	0.2609	0.485	0.578	0.498
0.624	0.4324	0.1455	0.805	0.438	0.607
1.0704	0.2884	0.3016	0.652	0.353	0.854
0.8068	0.3436	0.4731	0.517	0.466	0.615
0.9216	0.5284	0.6617	0.429	0.399	0.333
0.8236	0.3836	0.3596	0.555	0.822	0.737
1.188	0.55	0.4147	0.486	0.587	0.845
1.2	0.5028	0.9688	0.516	0.501	0.355
0.9584	0.5248	0.3506	0.443	0.272	0.776
0.7276	0.2468	0.7148	0.492	0.424	0.451
0.5944	0.9036	0.54	0.819	0.23	0.448
1.226	0.4372	0.2638	0.455	0.315	0.499
0.9216	0.4636	0.1456	0.561	0.29	0.603
0.5116	0.4096	0.3028	0.615	0.285	0.848
0.7756	0.4828	0.4766	0.555	0.295	0.619
0.4208	1.0352	0.6634	0.89	0.283	0.335
1.0828	0.618	0.3554	0.499	0.164	0.738
1.3436	0.7796	0.4137	0.432	0.183	0.832
0.8476	0.5436	0.9574	0.605	0.366	0.357
1.0548	0.2052	0.3522	0.611	0.225	0.779
1.4164	1.0188	0.7138	0.412	0.19	0.451
1.0824	0.3248	0.5357	0.499	0.743	0.45
0.6304	1.518	0.2636	0.53	0.118	0.502
0.866	0.4076	0.1459	0.533	0.774	0.609
1.0672	0.266	0.2981	0.449	0.419	0.816
1.4144	0.4784	0.481	0.525	0.369	0.62
1.2088	0.3936	0.6596	0.484	0.353	0.334
0.8084	1.2808	0.3469	0.512	0.2	0.741
1.8976	1.2356	0.4126	0.305	0.173	0.849
1.5564	0.2404	0.9383	0.455	0.386	0.354
1.0416	0.2	0.3477	0.579	0.683	0.771
0.886	0.2248	0.7109	0.494	0.584	0.45
1.1756	0.422	0.5327	0.441	0.432	0.454
2.5744	0.2856	0.2602	0.28	0.347	0.498
0.938	0.3396	0.1454	0.48	0.46	0.606
0.9188	0.5272	0.2918	0.659	0.398	0.804
1.0844	0.3868	0.4792	0.39	0.829	0.622
1.0192	0.5492	0.6636	0.463	0.59	0.335
1.0568	0.5032	0.3513	0.507	0.501	0.729
0.674	0.5248	0.4131	0.683	0.272	0.846
1.0876	0.2468	0.9456	0.443	0.428	0.356
0.7632	0.898	0.3524	0.483	0.228	0.781
1.9088	0.4368	0.7137	0.402	0.315	0.453
0.5872	0.46	0.5354	0.687	0.29	0.447
1.7668	0.41	0.2654	0.357	0.285	0.5
0.6436	0.4816	0.146	0.594	0.294	0.609
1.372	1.0584	0.2921	0.494	0.291	0.804
0.8764	0.6144	0.4829	0.49	0.164	0.624
0.954	0.7796	0.6677	0.427	0.183	0.334
1.0844	0.5444	0.3449	0.509	0.367	0.721
0.746	0.2052	0.4134	0.569	0.225	0.855
0.8648	1.0156	0.9162	0.587	0.19	0.34
0.9848	0.3212	0.3541	0.389	0.743	0.76
0.8032	1.4992	0.711	0.471	0.119	0.45
1.2	0.406	0.2676	0.433	0.781	0.496
0.5116	0.2664	0.5325	0.684	0.419	0.448
0.8412	0.4764	0.1442	0.447	0.368	0.614
0.7888	0.3972	0.2893	0.66	0.354	0.789
0.504	1.2832	0.4861	0.499	0.2	0.62
0.5576	1.2456	0.6653	0.538	0.172	0.334
0.6748	0.2484	0.3338	0.507	0.391	0.694
0.672	0.2024	0.4125	0.522	0.692	0.853
0.4684	0.2284	0.911	0.457	0.582	0.338
0.4212	0.4128	0.3498	0.399	0.434	0.768
0.4012	0.2828	0.7067	0.602	0.343	0.446
0.3932	0.3324	0.5282	0.546	0.453	0.454
0.6312	0.5256	0.2606	0.797	0.397	0.477
0.58	0.3944	0.1422	0.466	0.829	0.629
0.3808	0.5448	0.284	0.729	0.591	0.789
0.5576	0.506	0.4834	0.418	0.504	0.614
0.6612	0.5248	0.6698	0.427	0.272	0.335
0.554	0.2436	0.3393	0.721	0.431	0.688
0.5868	0.8968	0.4147	0.372	0.228	0.848
0.5544	0.4352	0.9181	0.41	0.318	0.333
0.5344	0.456	0.3529	0.424	0.293	0.761
0.6744	0.4124	0.7106	0.685	0.287	0.442
0.7904	0.4808	0.5301	0.678	0.295	0.445
0.508	1.0752	0.2649	0.641	0.294	0.485
1.1096	0.612	0.1435	0.826	0.164	0.639
0.7952	0.7796	0.2863	0.752	0.183	0.804
0.7176	0.546	0.491	0.542	0.367	0.626
0.6228	0.2052	0.6733	0.475	0.225	0.331
0.5992	1.0112	0.3299	0.382	0.189	0.665
0.8428	0.3196	0.4169	0.427	0.746	0.833
1.0164	1.4876	0.9298	0.383	0.118	0.348
0.9648	0.4024	0.3537	0.424	0.781	0.773
0.2328	0.264	0.7104	0.746	0.415	0.44
1.1344	0.4744	0.5256	0.365	0.366	0.44
1.3964	0.394	0.2661	0.591	0.359	0.485
0.9664	1.2836	0.1426	0.345	0.199	0.644
1.0308	1.248	0.28	0.748	0.172	0.771
0.4488	0.2528	0.4919	0.702	0.39	0.627
1.0432	0.2044	0.6718	0.335	0.698	0.331
1.136	0.2308	0.3249	0.328	0.579	0.673
0.9844	0.4044	0.4161	0.386	0.431	0.835
0.9688	0.2824	0.9265	0.39	0.343	0.348
0.6316	0.3284	0.3513	0.763	0.458	0.768
0.936	0.524	0.7067	0.617	0.396	0.44
0.746	0.3972	0.5229	0.783	0.827	0.437
0.96	0.5392	0.2626	0.497	0.591	0.486
0.9428	0.508	0.1422	0.539	0.506	0.643
1.012	0.5248	0.2695	0.761	0.272	0.801
0.9528	0.2432	0.4907	0.364	0.434	0.626
0.9448	0.894	0.6755	0.572	0.227	0.327
0.648	0.4332	0.3283	0.667	0.316	0.673
1.288	0.4532	0.4169	0.573	0.292	0.837
1.0872	0.4152	0.9329	0.389	0.29	0.351
1.0804	0.4812	0.3551	0.787	0.295	0.772
1.234	1.088	0.7101	0.545	0.297	0.443
0.7776	0.61	0.5267	0.594	0.163	0.441
1.5208	0.7796	0.2679	0.416	0.183	0.497
1.0764	0.5504	0.1426	0.546	0.37	0.644
0.4644	0.2052	0.271	0.506	0.225	0.81
1.1528	1.01	0.4955	0.368	0.189	0.616
0.354	0.3152	0.6747	0.469	0.747	0.328
0.718	1.4648	0.3352	0.576	0.117	0.704
1.2196	0.402	0.4167	0.575	0.781	0.829
0.9176	0.476	0.936	0.786	0.365	0.351
0.9136	0.2624	0.3566	0.439	0.408	0.762
1.6408	0.3936	0.7129	0.565	0.362	0.443
1.4184	1.2856	0.2632	0.441	0.2	0.488
0.8832	1.2532	0.5258	0.723	0.17	0.439
0.856	0.2628	0.141	0.386	0.39	0.642
0.9132	0.2064	0.2654	0.671	0.705	0.793
1.4244	0.236	0.497	0.442	0.577	0.607
0.6056	0.3912	0.6728	0.768	0.417	0.327
0.8028	0.2776	0.3285	0.456	0.337	0.689
0.758	0.3256	0.4161	0.598	0.47	0.842
1.0432	0.522	0.9289	0.761	0.394	0.347
1.0304	0.398	0.3523	0.437	0.829	0.76
0.6556	0.5368	0.7089	0.595	0.586	0.441
0.6788	0.5104	0.2574	0.519	0.504	0.502
1.3792	0.5248	0.52	0.694	0.272	0.439
0.8424	0.2412	0.1378	0.475	0.431	0.672
1.1136	0.8836	0.259	0.471	0.221	0.801
0.8148	0.4304	0.4962	0.486	0.314	0.609
0.6248	0.4496	0.6772	0.815	0.294	0.327
1.0692	0.4212	0.3379	0.651	0.287	0.694
0.8092	0.4848	0.4168	0.515	0.298	0.844
0.9208	1.12	0.9355	0.429	0.305	0.347
0.8236	0.6132	0.3551	0.555	0.164	0.761
1.19	0.7796	0.7117	0.487	0.183	0.439
1.196	0.5488	0.2586	0.522	0.369	0.504
0.9584	0.2052	0.5215	0.443	0.225	0.437
0.7276	1.006	0.1382	0.492	0.187	0.669
0.5956	0.3144	0.2609	0.821	0.727	0.797
1.2344	1.4476	0.501	0.456	0.117	0.615
0.928	0.3992	0.6636	0.565	0.775	0.315
0.5096	0.4748	0.3408	0.613	0.366	0.71
0.774	0.2628	0.4095	0.554	0.405	0.829
0.4224	0.3956	0.9339	0.885	0.367	0.347
1.084	1.296	0.3541	0.498	0.198	0.757
1.3348	1.232	0.6989	0.431	0.168	0.422
0.8492	0.2636	0.2574	0.606	0.398	0.5
1.0552	0.21	0.522	0.612	0.689	0.44
1.4192	0.244	0.138	0.416	0.566	0.688
1.0832	0.386	0.2554	0.499	0.416	0.771
0.6304	0.2784	0.4972	0.53	0.329	0.6
0.8684	0.3212	0.6612	0.532	0.473	0.318
1.0672	0.5204	0.338	0.449	0.393	0.707
1.4136	0.4004	0.4059	0.527	0.826	0.826
1.21	0.534	0.9288	0.484	0.583	0.345
0.8076	0.5104	0.3505	0.512	0.504	0.767
1.8964	0.5248	0.6947	0.305	0.272	0.431
1.5572	0.2396	0.254	0.455	0.428	0.493
1.0416	0.8836	0.5165	0.579	0.226	0.441
0.8872	0.426	0.1375	0.495	0.315	0.693
1.1768	0.4456	0.2465	0.44	0.295	0.775
2.5772	0.4184	0.4928	0.281	0.29	0.6
0.9388	0.482	0.6651	0.481	0.296	0.315
0.9164	1.106	0.3407	0.654	0.3	0.713
1.0852	0.6132	0.4109	0.39	0.166	0.814
1.0172	0.7796	0.9365	0.46	0.183	0.344
1.052	0.5496	0.3556	0.504	0.372	0.753
0.6752	0.2052	0.7048	0.684	0.225	0.425
1.0848	1.0004	0.2555	0.44	0.188	0.494
0.7616	0.316	0.5172	0.489	0.738	0.441
1.9112	1.4376	0.1384	0.403	0.117	0.697
0.59	0.3964	0.2473	0.678	0.777	0.773
1.7656	0.4736	0.4951	0.358	0.365	0.601
0.6436	0.2612	0.6724	0.594	0.408	0.323
1.358	0.3972	0.3367	0.482	0.368	0.734
0.8772	1.304	0.4127	0.489	0.198	0.803
0.9544	1.224	0.9346	0.427	0.168	0.341
1.0124	0.266	0.355	0.48	0.405	0.733
0.7516	0.2128	0.7081	0.572	0.706	0.442
0.8596	0.2472	0.2506	0.584	0.584	0.484
0.984	0.386	0.5073	0.389	0.405	0.413
0.7652	0.2788	0.1339	0.457	0.333	0.665
1.1996	0.3156	0.2428	0.433	0.452	0.759
0.5128	0.5188	0.4951	0.685	0.392	0.608
0.84	0.4044	0.6666	0.451	0.805	0.323
0.7972	0.538	0.3334	0.65	0.58	0.727
0.5048	0.508	0.4081	0.496	0.513	0.791
0.556	0.238	0.9294	0.541	0.427	0.34
0.6744	0.5476	0.3529	0.507	0.274	0.729
0.6724	0.8836	0.7028	0.522	0.226	0.445
0.4684	0.424	0.2457	0.457	0.314	0.49
0.422	0.4428	0.5015	0.4	0.295	0.414
0.4012	0.424	0.1248	0.602	0.29	0.658
0.3908	0.4856	0.239	0.542	0.298	0.773
0.628	1.1032	0.4924	0.801	0.3	0.604
0.58	0.61	0.6692	0.466	0.164	0.323
0.3808	0.7796	0.3366	0.729	0.183	0.723
0.5564	0.5484	0.4119	0.417	0.378	0.794
0.6604	0.2028	0.9373	0.426	0.227	0.343
0.5532	0.9956	0.357	0.727	0.187	0.73
0.588	0.3152	0.7097	0.373	0.736	0.454
0.556	1.4212	0.2535	0.414	0.115	0.497
0.5344	0.3912	0.5077	0.424	0.777	0.42
0.6744	0.47	0.1258	0.691	0.357	0.653
0.7872	0.2612	0.2398	0.676	0.416	0.769
0.5068	0.3972	0.4946	0.633	0.373	0.596
1.108	1.3112	0.6707	0.831	0.198	0.324
0.7968	1.2132	0.3323	0.753	0.167	0.712
0.7164	0.2704	0.4118	0.533	0.405	0.794
0.6236	0.2516	0.9394	0.473	0.577	0.339
0.6028	0.2144	0.3558	0.384	0.724	0.734
0.8424	0.3856	0.7094	0.427	0.402	0.459
1.018	0.2788	0.498	0.383	0.33	0.642
0.9632	0.3092	0.5064	0.424	0.456	0.441
0.2328	0.518	0.2446	0.746	0.391	0.798
1.134	0.41	0.4913	0.365	0.808	0.604
1.4004	0.5356	0.6627	0.59	0.577	0.325
0.9684	0.5088	0.3286	0.344	0.512	0.719
1.044	0.2384	0.4046	0.335	0.433	0.77
1.0272	0.5476	0.9319	0.752	0.274	0.338
0.4488	0.8836	0.3524	0.702	0.226	0.727
1.1308	0.424	0.4972	0.327	0.315	0.641
0.982	0.44	0.7049	0.385	0.297	0.46
0.968	0.424	0.501	0.389	0.288	0.441
0.6316	0.486	0.2436	0.763	0.297	0.795
0.9356	1.1008	0.4867	0.62	0.298	0.603
0.7444	0.6124	0.6686	0.781	0.162	0.329
0.9584	0.7796	0.3298	0.496	0.183	0.715
0.9428	0.5464	0.4075	0.539	0.379	0.767
1.012	0.2028	0.9388	0.761	0.227	0.34
0.9536	0.9912	0.3565	0.364	0.186	0.724
0.9448	0.3144	0.5023	0.572	0.734	0.649
0.6488	1.1444	0.7111	0.677	0.152	0.468
1.2884	0.464	0.5036	0.574	0.348	0.445
1.0868	0.3908	0.2475	0.388	0.776	0.789
1.0828	0.262	0.4886	0.793	0.417	0.605
1.2364	0.402	0.6663	0.548	0.378	0.32
0.7764	1.3176	0.3255	0.593	0.199	0.716
1.5236	1.2028	0.4054	0.416	0.167	0.773
1.0776	0.2716	0.9399	0.546	0.404	0.336
0.4596	0.2156	0.3576	0.504	0.699	0.719
1.1492	0.2556	0.5062	0.367	0.583	0.642
0.3548	0.3824	0.7132	0.467	0.393	0.473
0.7172	0.24	0.4996	0.576	0.363	0.442
1.222	0.2828	0.2488	0.576	0.333	0.784
0.9168	0.3056	0.4836	0.785	0.45	0.615
0.9112	0.5172	0.6614	0.438	0.391	0.321
1.6392	0.4112	0.3222	0.563	0.818	0.721
1.4184	0.5308	0.3997	0.441	0.586	0.757
0.8828	0.5084	0.9348	0.727	0.511	0.335
0.854	0.2364	0.3442	0.385	0.431	0.68
0.912	0.5476	0.5034	0.67	0.274	0.643
1.4244	0.8836	0.7087	0.442	0.226	0.472
0.6064	0.424	0.4934	0.769	0.315	0.436
0.8048	0.436	0.2475	0.46	0.3	0.793
0.758	0.4236	0.4774	0.598	0.288	0.62
1.0436	0.486	0.6656	0.761	0.297	0.325
1.03	1.1008	0.3251	0.442	0.299	0.713
0.6556	0.6104	0.4047	0.595	0.161	0.754
0.678	0.7796	0.9406	0.519	0.183	0.337
1.38	0.5488	0.3474	0.685	0.378	0.68
0.8412	0.2028	0.5053	0.474	0.227	0.65
1.1132	0.9892	0.7158	0.471	0.185	0.476
0.8096	0.3128	0.4968	0.483	0.738	0.438
0.624	1.1412	0.2514	0.814	0.155	0.792
1.07	0.4636	0.4796	0.652	0.349	0.628
0.8108	0.3876	0.6664	0.516	0.77	0.328
0.9208	0.2624	0.3221	0.429	0.418	0.696
0.8256	0.4004	0.3978	0.556	0.376	0.739
1.1896	1.3224	0.9407	0.487	0.199	0.334
1.1916	1.19	0.3568	0.52	0.166	0.667
0.9564	0.2736	0.5053	0.442	0.404	0.653
0.7292	0.2184	0.7203	0.493	0.699	0.473
0.5964	0.26	0.4919	0.822	0.579	0.447
1.2328	0.3784	0.2536	0.455	0.388	0.788
0.9276	0.2376	0.4772	0.564	0.358	0.625
0.5084	0.2876	0.6591	0.618	0.338	0.327
0.774	0.3024	0.3173	0.554	0.445	0.699
0.4228	0.5156	0.3939	0.886	0.39	0.742
1.0816	0.4128	0.9319	0.497	0.822	0.331
1.334	0.528	0.3551	0.431	0.588	0.67
0.8464	0.5076	0.5019	0.604	0.51	0.644
1.0548	0.2368	0.7103	0.614	0.432	0.467
1.4176	0.5476	0.4875	0.416	0.274	0.451
1.0828	0.8836	0.2524	0.499	0.226	0.789
0.6304	0.4236	0.4712	0.53	0.315	0.624
0.8696	0.434	0.6634	0.533	0.3	0.331
1.0696	0.4232	0.3196	0.45	0.288	0.697
1.4148	0.4876	0.3988	0.525	0.302	0.735
1.2096	1.0948	0.9399	0.484	0.297	0.329
0.8036	0.6084	0.3613	0.509	0.16	0.697
1.8964	0.5512	0.5048	0.306	0.374	0.643
1.558	0.7796	0.7179	0.453	0.183	0.479
1.0452	0.2028	0.4912	0.577	0.227	0.45
0.8844	0.9852	0.2566	0.493	0.185	0.788
1.1796	0.314	0.4728	0.441	0.733	0.628
2.5756	1.1352	0.6617	0.281	0.154	0.328
0.9388	0.4636	0.3179	0.481	0.349	0.707
0.9156	0.26	0.3998	0.653	0.414	0.753
1.0852	0.3856	0.94	0.388	0.776	0.328
1.0164	0.3988	0.3654	0.458	0.381	0.692
1.0548	1.324	0.5038	0.505	0.198	0.655
0.678	1.1864	0.7248	0.682	0.166	0.484
1.0852	0.2776	0.4884	0.44	0.411	0.454
0.766	0.2704	0.2579	0.491	0.572	0.773
1.912	0.2204	0.4712	0.403	0.702	0.633
0.59	0.3764	0.6565	0.678	0.375	0.329
1.7652	0.2388	0.3116	0.358	0.366	0.7
0.6424	0.29	0.3979	0.597	0.341	0.746
1.3336	0.2928	0.935	0.471	0.444	0.327
0.876	0.5144	0.3639	0.488	0.389	0.702
0.9564	0.4176	0.5016	0.425	0.823	0.66
2.2996	0.524	0.7201	0.243	0.584	0.492
0.7532	0.51	0.4836	0.578	0.509	0.445
0.8656	0.5508	0.2569	0.585	0.274	0.782
0.982	0.2376	0.4665	0.388	0.429	0.625
0.7652	0.8836	0.659	0.457	0.226	0.331
0.5132	0.424	0.3137	0.678	0.32	0.701
0.8364	0.4288	0.4001	0.452	0.3	0.743
0.7964	0.4204	0.9423	0.644	0.287	0.331
0.506	0.49	0.3646	0.498	0.304	0.703
0.556	0.6136	0.5055	0.541	0.161	0.66
0.6744	1.0904	0.726	0.507	0.293	0.49
0.672	0.5532	0.4864	0.526	0.375	0.446
0.4672	0.7796	0.259	0.459	0.183	0.775
0.4212	0.2028	0.4693	0.402	0.227	0.621
0.4012	0.9784	0.6564	0.602	0.186	0.333
0.3928	0.3128	0.3121	0.543	0.731	0.696
0.6272	1.132	0.3984	0.8	0.154	0.746
0.5808	0.4616	0.9441	0.467	0.349	0.332
0.3808	0.2612	0.3664	0.729	0.416	0.711
0.5556	0.3836	0.5045	0.416	0.769	0.659
0.6584	0.4	0.7263	0.425	0.387	0.495
0.5528	1.3272	0.4858	0.732	0.196	0.457
0.586	1.1744	0.258	0.372	0.164	0.772
0.5524	0.282	0.4608	0.412	0.413	0.618
0.5332	0.272	0.6511	0.423	0.584	0.33
0.6752	0.2232	0.3016	0.685	0.711	0.665
0.7892	0.374	0.3957	0.671	0.367	0.744
0.5068	0.2336	0.9381	0.638	0.372	0.329
1.106	0.2912	0.3637	0.814	0.347	0.703
0.7984	0.5136	0.5027	0.755	0.388	0.651
0.71	0.2876	0.7204	0.532	0.444	0.502
0.6232	0.424	0.4792	0.466	0.836	0.468
0.61	0.524	0.2552	0.386	0.572	0.766
0.8444	0.5116	0.4549	0.428	0.511	0.621
0.9664	0.5508	0.6544	0.42	0.274	0.33
1.018	0.2352	0.3042	0.383	0.425	0.664
0.2328	0.8836	0.3979	0.746	0.226	0.749
1.132	0.422	0.9481	0.366	0.32	0.326
1.3996	0.4236	0.3666	0.569	0.302	0.708
0.9692	0.4288	0.504	0.342	0.289	0.651
1.0408	0.4896	0.7293	0.336	0.303	0.499
1.0288	0.6204	0.4815	0.747	0.161	0.469
0.448	1.0792	0.2619	0.692	0.29	0.736
1.1328	0.5492	0.4567	0.327	0.371	0.623
0.9816	0.7796	0.6584	0.388	0.183	0.331
0.9688	0.2028	0.3101	0.392	0.227	0.673
0.6316	0.9724	0.3948	0.763	0.184	0.756
0.9352	0.3112	0.932	0.619	0.727	0.321
0.7432	1.132	0.3681	0.787	0.155	0.701
0.958	0.4604	0.5046	0.5	0.345	0.647
0.9392	0.2584	0.7338	0.537	0.415	0.504
1.0096	0.3792	0.4777	0.765	0.76	0.472
0.9536	0.3976	0.2585	0.364	0.39	0.771
0.9424	1.3332	0.4533	0.574	0.197	0.626
0.6496	1.16	0.6523	0.673	0.163	0.33
1.2888	0.286	0.3101	0.574	0.423	0.673
1.0852	0.2788	0.3924	0.389	0.573	0.772
1.084	0.2248	0.9252	0.794	0.708	0.316
1.2356	0.3728	0.366	0.548	0.366	0.716
0.7736	0.2328	0.5014	0.587	0.373	0.646
1.5272	0.294	0.7287	0.417	0.351	0.499
1.078	0.5112	0.4715	0.547	0.389	0.461
0.458	0.2848	0.2558	0.518	0.447	0.772
1.1476	0.4272	0.4503	0.367	0.831	0.617
0.3532	0.5256	0.657	0.468	0.577	0.33
0.7172	0.5132	0.3159	0.576	0.509	0.693
1.2232	0.5508	0.3956	0.577	0.274	0.773
0.9156	0.2336	0.937	0.784	0.43	0.314
0.912	0.8836	0.3708	0.438	0.226	0.698
1.6384	0.4204	0.5054	0.562	0.321	0.642
1.4204	0.4232	0.7355	0.44	0.304	0.503
0.8836	0.4304	0.4742	0.728	0.291	0.454
0.8544	0.4976	0.2592	0.387	0.308	0.773
0.9084	0.6144	0.455	0.668	0.159	0.621
1.4248	1.0708	0.6543	0.442	0.289	0.329
0.6056	0.5472	0.3166	0.757	0.369	0.688
0.8048	0.7796	0.394	0.457	0.183	0.772
0.7576	0.2028	0.9532	0.598	0.227	0.326
1.0424	0.97	0.3728	0.76	0.184	0.693
1.0248	0.3108	0.5071	0.437	0.733	0.642
0.6548	1.1248	0.7383	0.598	0.155	0.5
0.6752	0.458	0.472	0.517	0.343	0.47
1.3812	0.2572	0.2609	0.686	0.413	0.77
0.8396	0.3776	0.455	0.473	0.757	0.616
1.1148	0.398	0.6396	0.471	0.395	0.324
0.8088	1.3364	0.3153	0.483	0.198	0.685
0.6244	1.1492	0.3915	0.814	0.163	0.767
1.0716	0.2852	0.9429	0.648	0.413	0.322
0.8084	0.2808	0.3712	0.51	0.585	0.693
0.9244	0.2276	0.5045	0.43	0.708	0.641
0.8256	0.3676	0.7317	0.556	0.353	0.5
1.1872	0.2316	0.4672	0.486	0.366	0.464
1.1916	0.2956	0.2563	0.52	0.353	0.791
0.9564	0.5104	0.451	0.442	0.389	0.624
0.724	0.2816	0.6422	0.49	0.434	0.325
0.5968	0.4356	0.3174	0.822	0.84	0.689
1.2308	0.5212	0.3934	0.457	0.581	0.771
0.9304	0.512	0.9599	0.565	0.505	0.327
0.5048	0.234	0.3744	0.613	0.431	0.698
0.7764	0.2728	0.5073	0.553	0.674	0.644
0.4212	0.186	0.7417	0.882	0.504	0.502
1.0708	0.8836	0.4719	0.498	0.226	0.464
1.3336	0.416	0.258	0.431	0.317	0.782
0.8452	0.4196	0.4522	0.604	0.305	0.628
1.0548	0.4328	0.6403	0.614	0.289	0.322
1.4196	0.4924	0.3213	0.416	0.307	0.7
1.0748	0.6112	0.3933	0.492	0.157	0.767
0.6376	1.0684	0.9541	0.536	0.289	0.314
0.8692	0.5472	0.3757	0.532	0.372	0.697
1.0692	0.7796	0.5071	0.45	0.183	0.639
1.4064	0.2028	0.7474	0.531	0.227	0.507
1.2068	0.968	0.4693	0.483	0.184	0.467
0.8064	0.3092	0.258	0.511	0.729	0.787
1.8948	1.1232	0.4423	0.304	0.154	0.625
1.5608	0.4544	0.6377	0.454	0.342	0.329
1.0464	0.2544	0.321	0.578	0.418	0.699
0.8868	0.3736	0.3889	0.495	0.773	0.762
1.1792	0.3988	0.3478	0.441	0.395	0.699
2.5772	1.3404	0.3729	0.28	0.199	0.691
0.9392	1.1344	0.5612	0.481	0.162	0.498
0.9136	0.2888	0.5049	0.655	0.42	0.641
1.0852	0.2916	0.7397	0.387	0.573	0.507
1.0176	0.228	0.4636	0.458	0.706	0.461
1.0536	0.3732	0.2538	0.506	0.343	0.774
0.6772	0.234	0.4336	0.681	0.376	0.624
1.0844	0.2976	0.6391	0.44	0.358	0.33
0.766	0.508	0.3242	0.491	0.387	0.701
1.9132	0.2916	0.3918	0.402	0.445	0.764
0.5896	0.4376	0.3563	0.678	0.852	0.67
1.7648	0.5204	0.3786	0.358	0.568	0.688
0.646	0.5152	0.5679	0.596	0.516	0.506
1.3428	0.2268	0.5076	0.48	0.423	0.645
0.8752	0.2684	0.7487	0.488	0.666	0.504
0.9552	0.1844	0.4663	0.429	0.508	0.467
2.2996	0.8836	0.2567	0.243	0.221	0.766
0.7548	0.4136	0.4362	0.572	0.316	0.613
0.8652	0.422	0.6406	0.585	0.303	0.33
0.982	0.4356	0.3249	0.387	0.291	0.697
0.7648	0.4912	0.3904	0.457	0.304	0.761
0.5116	0.6144	0.3743	0.678	0.158	0.658
0.8376	1.062	0.3814	0.45	0.285	0.699
0.7932	0.5468	0.5768	0.653	0.374	0.513
0.5064	0.7796	0.5057	0.501	0.183	0.631
0.5572	0.2028	0.7434	0.542	0.227	0.497
0.6752	0.97	0.4659	0.507	0.184	0.484
0.672	0.3092	0.2571	0.526	0.74	0.758
0.4672	1.1136	0.436	0.459	0.152	0.615
0.4232	0.4532	0.6311	0.403	0.344	0.325
0.402	0.254	0.3243	0.603	0.418	0.696
0.3908	0.3728	0.3873	0.547	0.764	0.762
0.6304	0.4064	0.3701	0.796	0.399	0.689
0.5804	1.3436	0.3784	0.464	0.199	0.694
0.3752	1.1184	0.5694	0.719	0.161	0.522
0.5552	0.2896	0.5026	0.416	0.418	0.622
0.6564	0.292	0.4974	0.424	0.589	0.665
0.5508	0.2244	0.4526	0.732	0.715	0.455
0.5868	0.3928	0.1533	0.372	0.362	0.762
0.5544	0.2316	0.2492	0.41	0.377	0.708
0.532	0.2988	0.4244	0.419	0.359	0.603
0.6756	0.5072	0.6375	0.681	0.386	0.328
0.7836	0.2972	0.3284	0.667	0.453	0.695
0.5084	0.4388	0.3881	0.638	0.843	0.767
1.104	0.5256	0.3718	0.84	0.576	0.699
0.7976	0.5056	0.3806	0.754	0.515	0.691
0.7112	0.2272	0.5832	0.525	0.427	0.535
0.6212	0.2712	0.5044	0.473	0.663	0.616
0.6164	0.324	0.5059	0.39	0.292	0.665
0.8444	0.1844	0.4537	0.428	0.508	0.457
0.9648	0.4108	0.1568	0.419	0.316	0.742
1.0204	0.4172	0.2515	0.383	0.308	0.719
0.2328	0.4308	0.4311	0.746	0.29	0.601
1.3972	0.4884	0.6335	0.585	0.299	0.328
1.1324	0.6164	0.332	0.366	0.159	0.701
0.97	1.0548	0.3871	0.345	0.282	0.776
1.038	0.5452	0.3687	0.338	0.375	0.716
1.0276	0.7796	0.3839	0.746	0.183	0.689
0.448	0.2028	0.5777	0.701	0.227	0.542
1.1292	0.9672	0.505	0.326	0.184	0.614
0.9824	0.3072	0.5116	0.386	0.725	0.664
0.9648	1.1168	0.4629	0.386	0.153	0.46
0.6316	0.4552	0.177	0.763	0.341	0.773
0.9348	0.4184	0.2519	0.616	0.404	0.731
0.7432	0.2528	0.4237	0.793	0.423	0.609
0.9568	0.3696	0.6276	0.501	0.758	0.328
0.9388	1.3492	0.3298	0.537	0.196	0.706
1.0112	1.1104	0.3833	0.76	0.16	0.779
0.9532	0.4248	0.363	0.364	0.546	0.69
0.9444	0.2936	0.3826	0.575	0.427	0.687
0.652	0.292	0.5677	0.676	0.589	0.533
1.2904	0.2244	0.4946	0.574	0.707	0.593
1.0844	0.4104	0.5096	0.387	0.364	0.659
1.0856	0.2276	0.4611	0.795	0.366	0.464
1.2364	0.3036	0.1742	0.548	0.368	0.793
0.774	0.2996	0.2479	0.588	0.444	0.723
1.5296	0.5112	0.4175	0.418	0.388	0.608
1.078	0.4388	0.6376	0.547	0.843	0.332
0.4548	0.5292	0.3326	0.514	0.576	0.716
1.1472	0.5048	0.3844	0.367	0.51	0.785
0.3552	0.2316	0.3658	0.467	0.432	0.692
0.7176	0.268	0.3866	0.576	0.669	0.685
1.226	0.3228	0.5718	0.578	0.299	0.533
0.916	0.1844	0.4985	0.78	0.508	0.588
0.9128	0.4088	0.5125	0.439	0.319	0.672
1.638	0.4196	0.4639	0.565	0.311	0.478
1.4208	0.4364	0.1746	0.442	0.291	0.8
0.8852	0.4892	0.2505	0.725	0.301	0.726
0.8552	0.6164	0.424	0.387	0.156	0.611
0.9068	1.1948	0.6317	0.674	0.524	0.322
1.4256	1.0508	0.3344	0.442	0.28	0.71
0.606	0.5476	0.3751	0.757	0.374	0.764
0.804	0.2028	0.3628	0.459	0.227	0.699
0.7552	0.9596	0.3864	0.596	0.184	0.681
1.0436	0.3076	0.5713	0.761	0.718	0.536
1.0284	1.116	0.5052	0.436	0.152	0.592
0.652	0.4556	0.5162	0.6	0.341	0.664
0.6732	0.4228	0.4638	0.515	0.399	0.491
1.3804	0.252	0.1764	0.685	0.421	0.797
0.8388	0.3688	0.2483	0.473	0.756	0.728
1.1148	1.3564	0.4146	0.471	0.197	0.579
0.8084	1.104	0.6216	0.485	0.16	0.319
0.626	0.426	0.3325	0.817	0.555	0.709
1.0728	0.2936	0.3748	0.649	0.427	0.767
0.8084	0.292	0.3573	0.514	0.589	0.704
0.9196	0.2216	0.377	0.426	0.718	0.648
0.8252	0.4356	0.5593	0.556	0.38	0.518
1.188	0.23	0.5039	0.486	0.376	0.586
1.19	0.306	0.5142	0.519	0.37	0.667
0.9544	0.5348	0.4616	0.441	0.394	0.489
0.7276	0.3076	0.1739	0.495	0.447	0.797
0.5968	0.442	0.2462	0.822	0.834	0.734
1.2284	0.53	0.4089	0.452	0.581	0.592
0.9316	0.5084	0.627	0.566	0.517	0.323
0.5064	0.232	0.3369	0.611	0.436	0.705
0.7764	0.2648	0.3824	0.553	0.661	0.766
0.4188	0.3228	0.3593	0.889	0.299	0.711
1.0812	0.1844	0.3795	0.496	0.508	0.649
1.3324	0.4088	0.5633	0.43	0.319	0.518
0.8452	0.4224	0.5083	0.604	0.307	0.589
1.0536	0.4372	0.5172	0.614	0.292	0.676
1.418	0.4848	0.4685	0.416	0.3	0.487
1.0728	0.6108	0.1746	0.491	0.154	0.789
0.638	1.1484	0.249	0.541	0.518	0.734
0.8656	1.0472	0.4122	0.53	0.278	0.59
1.0716	0.5476	0.6286	0.451	0.376	0.325
1.4072	0.2028	0.3387	0.525	0.227	0.709
1.2084	0.9548	0.3854	0.484	0.183	0.769
0.8068	0.306	0.3569	0.511	0.722	0.736
1.8948	1.106	0.3852	0.303	0.149	0.66
1.5588	0.4508	0.5655	0.454	0.343	0.502
1.0436	0.4288	0.5081	0.581	0.399	0.595
0.8868	0.2528	0.5193	0.495	0.423	0.673
1.1784	0.3672	0.4696	0.44	0.76	0.487
2.5756	1.3664	0.1746	0.28	0.198	0.828
0.9404	1.0868	0.2471	0.481	0.156	0.726
0.918	0.4236	0.4162	0.658	0.556	0.605
1.0844	0.294	0.6162	0.386	0.421	0.323
1.0184	0.2916	0.3381	0.459	0.573	0.708
1.054	0.2224	0.3827	0.504	0.721	0.772
0.672	0.4488	0.3534	0.689	0.382	0.732
1.0852	0.2292	0.3811	0.44	0.382	0.652
0.7616	0.3096	0.5642	0.489	0.374	0.51
1.9144	0.5676	0.5023	0.4	0.395	0.588
0.588	0.314	0.516	0.691	0.458	0.689
1.7624	0.4472	0.4645	0.358	0.825	0.475
0.6436	0.5304	0.1715	0.594	0.577	0.811
1.344	0.5072	0.2433	0.477	0.516	0.711
0.8748	0.2328	0.4107	0.49	0.438	0.607
0.954	0.2648	0.6204	0.428	0.632	0.323
2.298	0.326	0.3425	0.243	0.308	0.703
0.7528	0.1844	0.3872	0.571	0.508	0.777
0.8664	0.408	0.3562	0.589	0.32	0.718
0.9832	0.4212	0.3813	0.387	0.306	0.653
0.766	0.4372	0.5723	0.458	0.288	0.527
0.5116	0.484	0.5049	0.678	0.299	0.595
0.838	0.6124	0.5187	0.45	0.155	0.684
0.7928	1.1232	0.4719	0.652	0.52	0.476
0.5056	1.0396	0.1728	0.5	0.276	0.812
0.5576	0.5488	0.2469	0.543	0.376	0.706
0.6736	0.2052	0.4192	0.506	0.225	0.612
0.6712	0.9436	0.6293	0.526	0.181	0.325
0.4672	0.3044	0.346	0.459	0.718	0.71
0.4232	1.104	0.3903	0.403	0.148	0.783
0.4024	0.4432	0.354	0.604	0.403	0.734
0.3908	0.4512	0.375	0.542	0.333	0.658
0.6316	0.2536	0.5752	0.797	0.424	0.53
0.5812	0.3648	0.5036	0.464	0.765	0.604
0.3752	1.368	0.5209	0.719	0.197	0.677
0.5548	1.0744	0.475	0.416	0.157	0.483
0.5872	0.4196	0.1711	0.372	0.555	0.812
0.6572	0.2984	0.2479	0.424	0.427	0.717
0.5504	0.2916	0.4246	0.74	0.573	0.601
0.554	0.2192	0.6194	0.409	0.71	0.324
0.5324	0.4712	0.3434	0.423	0.386	0.699
0.676	0.2316	0.3893	0.688	0.375	0.781
0.786	0.3112	0.3477	0.669	0.376	0.706
0.5104	0.596	0.3687	0.631	0.397	0.666
1.1016	0.3224	0.5705	0.838	0.462	0.525
0.7976	0.454	0.5001	0.749	0.83	0.604
0.708	0.5288	0.5188	0.515	0.581	0.672
0.6152	0.5096	0.4718	0.469	0.514	0.484
0.6176	0.2336	0.1681	0.391	0.443	0.826
0.844	0.2652	0.2385	0.428	0.633	0.696
0.9636	0.3256	0.4199	0.421	0.308	0.606
1.0208	0.1844	0.6241	0.384	0.508	0.325
0.2328	0.4072	0.3484	0.746	0.321	0.705
1.3992	0.4192	0.3962	0.583	0.304	0.792
1.1328	0.4372	0.3505	0.366	0.288	0.718
0.972	0.4836	0.3714	0.343	0.294	0.662
1.0216	0.6144	0.5743	0.756	0.153	0.532
0.448	1.1032	0.5039	0.701	0.517	0.611
1.0416	1.0304	0.5229	0.339	0.273	0.685
1.1352	0.546	0.477	0.326	0.379	0.486
0.9816	0.2028	0.1681	0.386	0.227	0.826
0.9652	0.9412	0.2412	0.389	0.18	0.696
0.6316	0.306	0.4304	0.763	0.729	0.603
0.932	1.0928	0.6184	0.617	0.147	0.326
0.7432	0.4512	0.3521	0.793	0.404	0.701
0.9584	0.4444	0.3993	0.502	0.338	0.795
0.9372	0.2532	0.3461	0.539	0.423	0.712
1.0092	0.3624	0.3659	0.765	0.775	0.65
0.9528	1.3712	0.5753	0.364	0.196	0.53
0.944	1.0652	0.5056	0.572	0.155	0.613
0.652	0.416	0.525	0.676	0.564	0.688
1.2888	0.3012	0.4772	0.574	0.428	0.487
1.0836	0.2916	0.1679	0.387	0.573	0.825
1.0852	0.2124	0.2414	0.795	0.717	0.685
1.2396	0.4952	0.4267	0.549	0.394	0.584
0.7716	0.2308	0.6123	0.586	0.382	0.323
1.5292	0.3148	0.3508	0.418	0.38	0.705
1.078	0.6268	0.3977	0.549	0.397	0.806
0.4476	0.3348	0.3415	0.515	0.474	0.764
1.148	0.4596	0.3581	0.367	0.841	0.642
0.3556	0.532	0.5719	0.464	0.583	0.529
0.7172	0.5104	0.5026	0.576	0.518	0.617
1.2268	0.2344	0.5235	0.579	0.445	0.686
0.916	0.266	0.4732	0.78	0.634	0.482
0.9128	0.3264	0.1666	0.439	0.311	0.827
1.6376	0.1844	0.2409	0.565	0.508	0.691
1.416	0.406	0.4256	0.44	0.323	0.586
0.8852	0.4204	0.6185	0.725	0.303	0.323
0.856	0.4368	0.3528	0.386	0.286	0.702
0.9072	0.4812	0.4031	0.674	0.296	0.799
1.4268	0.6156	0.3439	0.443	0.153	0.759
0.6076	1.0828	0.3609	0.759	0.505	0.647
0.8048	1.0272	0.5758	0.46	0.271	0.525
0.7564	0.5492	0.5051	0.597	0.382	0.62
1.0408	0.2028	0.5283	0.759	0.227	0.67
1.0264	0.938	0.4791	0.435	0.18	0.481
0.6516	0.3048	0.168	0.6	0.726	0.828
0.6728	1.0956	0.7533	0.515	0.146	0.419
1.382	0.4588	0.615	0.686	0.391	0.321
0.8384	0.4404	0.3486	0.473	0.335	0.703
1.1144	0.25	0.4074	0.469	0.418	0.787
0.808	0.3588	0.3423	0.485	0.778	0.732
0.6272	1.3768	0.3573	0.812	0.195	0.653
1.0732	1.0536	0.5788	0.649	0.155	0.527
0.8088	0.4196	0.5054	0.511	0.576	0.602
0.9208	0.3048	0.5319	0.426	0.428	0.675
0.826	0.2916	0.4806	0.552	0.573	0.475
1.1888	0.214	0.1658	0.487	0.735	0.8
1.1936	0.5108	0.7559	0.521	0.404	0.421
0.9532	0.2296	0.6071	0.44	0.371	0.317
0.7276	0.318	0.3467	0.495	0.376	0.699
0.598	0.6644	0.4044	0.818	0.399	0.806
1.2336	0.34	0.3377	0.454	0.476	0.733
0.9288	0.4608	0.352	0.564	0.843	0.636
0.5068	0.5348	0.5761	0.618	0.588	0.528
0.7784	0.5024	0.5022	0.554	0.515	0.606
0.4184	0.2352	0.5284	0.901	0.446	0.669
1.0812	0.266	0.4764	0.496	0.634	0.473
1.3408	0.3276	0.1617	0.433	0.315	0.797
0.8452	0.1844	0.7492	0.604	0.508	0.428
1.0524	0.404	0.6125	0.613	0.322	0.321
1.4212	0.4208	0.3553	0.417	0.31	0.691
1.0708	0.4432	0.409	0.493	0.285	0.823
0.638	0.4772	0.3415	0.541	0.294	0.737
0.8664	0.6132	0.3545	0.531	0.152	0.638
1.0716	1.0636	0.5802	0.451	0.504	0.53
1.408	1.0204	0.5061	0.523	0.269	0.599
1.2112	0.5516	0.5315	0.485	0.376	0.672
0.8092	0.2028	0.481	0.513	0.227	0.475
1.894	0.938	0.1638	0.303	0.181	0.801
1.5592	0.3056	0.7532	0.452	0.721	0.425
1.042	1.0988	0.6163	0.58	0.149	0.321
0.8848	0.4564	0.3535	0.493	0.395	0.702
1.1788	0.4404	0.4129	0.441	0.335	0.82
2.5788	0.246	0.3395	0.282	0.408	0.742
0.9388	0.358	0.3468	0.481	0.776	0.656
0.9172	1.3788	0.578	0.658	0.196	0.528
1.086	1.0464	0.5019	0.387	0.155	0.597
1.0168	0.4184	0.5324	0.458	0.578	0.675
1.0512	0.3048	0.4852	0.506	0.418	0.483
0.6728	0.2128	0.1619	0.69	0.718	0.81
1.0824	0.2916	0.7605	0.439	0.573	0.432
0.7608	0.5328	0.611	0.492	0.404	0.32
1.916	0.2376	0.3474	0.4	0.393	0.693
0.5844	0.3216	0.4112	0.693	0.38	0.82
1.7624	0.6644	0.3268	0.358	0.399	0.712
0.642	0.3436	0.3414	0.593	0.481	0.639
1.3448	0.4616	0.5718	0.479	0.837	0.524
0.8732	0.534	0.499	0.493	0.581	0.604
0.958	0.5008	0.5302	0.428	0.517	0.675
2.298	0.2376	0.4809	0.243	0.443	0.48
0.7532	0.2592	0.1604	0.571	0.622	0.802
0.8656	0.3276	0.7512	0.589	0.319	0.428
0.9796	0.1844	0.6165	0.386	0.508	0.322
0.7672	0.4036	0.3508	0.462	0.321	0.693
0.5136	0.4224	0.4163	0.681	0.313	0.817
0.8384	0.444	0.3301	0.444	0.285	0.72
0.794	0.4756	0.3418	0.653	0.291	0.629
0.5048	0.6148	0.5775	0.5	0.151	0.522
0.5584	1.0448	0.5023	0.544	0.501	0.597
0.672	1.0152	0.5339	0.505	0.266	0.686
0.6732	0.5512	0.487	0.523	0.376	0.483
0.4672	0.2028	0.1624	0.459	0.227	0.812
0.4236	0.9384	0.7603	0.404	0.181	0.429
0.4032	0.3064	0.5978	0.605	0.723	0.304
0.3904	1.0968	0.3499	0.542	0.148	0.702
0.6328	0.4576	0.4185	0.799	0.399	0.811
0.582	0.4436	0.3388	0.465	0.338	0.711
0.3748	0.2436	0.3392	0.734	0.407	0.621
0.554	0.3572	0.5785	0.415	0.775	0.515
0.5876	1.3896	0.5027	0.374	0.196	0.596
0.658	1.0368	0.5355	0.425	0.154	0.703
0.5424	0.4168	0.4878	0.742	0.583	0.482
0.5532	0.308	0.1618	0.409	0.419	0.812
0.5324	0.2072	0.7611	0.423	0.72	0.433
0.6768	0.2916	0.5929	0.682	0.573	0.307
0.7804	0.5552	0.3441	0.664	0.412	0.701
0.5116	0.2416	0.4166	0.628	0.387	0.825
1.1016	0.3252	0.3373	0.833	0.381	0.711
0.7972	0.6644	0.325	0.749	0.399	0.61
0.7052	0.3528	0.5745	0.51	0.486	0.518
0.6024	0.464	0.5003	0.459	0.841	0.591
0.6228	0.5396	0.5344	0.389	0.591	0.701
0.8448	0.4996	0.4843	0.428	0.511	0.477
1.02	0.2388	0.1596	0.386	0.443	0.807
0.962	0.2612	0.7541	0.425	0.608	0.438
0.2328	0.3304	0.6048	0.746	0.324	0.313
1.3828	0.186	0.3466	0.568	0.504	0.699
1.1332	0.3992	0.4204	0.368	0.322	0.825
0.9664	0.426	0.3383	0.344	0.315	0.722
1.022	0.4456	0.3269	0.752	0.286	0.613
0.4484	0.4712	0.5796	0.701	0.29	0.524
1.0456	0.612	0.5042	0.341	0.15	0.584
1.132	1.0168	0.5376	0.329	0.488	0.69
0.9812	1.0104	0.4897	0.386	0.264	0.477
0.9648	0.552	0.16	0.389	0.374	0.815
0.6316	0.2028	0.7595	0.763	0.227	0.436
0.9308	0.9316	0.6041	0.612	0.18	0.32
0.7424	0.3024	0.3435	0.792	0.713	0.701
0.958	1.0996	0.4254	0.502	0.15	0.823
0.9388	0.4556	0.3384	0.54	0.395	0.754
1.0108	0.4448	0.3018	0.761	0.339	0.59
0.954	0.2428	0.5806	0.364	0.401	0.52
0.9436	0.3552	0.4939	0.572	0.755	0.566
0.6544	1.394	0.5406	0.678	0.196	0.696
1.2884	1.0272	0.4911	0.574	0.152	0.477
1.0832	0.418	0.1575	0.386	0.589	0.79
1.0868	0.3096	0.761	0.792	0.417	0.442
1.2396	0.2044	0.5975	0.549	0.732	0.32
0.77	0.2916	0.3377	0.584	0.573	0.701
1.5296	0.5804	0.4228	0.418	0.413	0.818
1.0788	0.2468	0.3362	0.547	0.395	0.749
0.4428	0.328	0.2874	0.511	0.385	0.585
1.1464	0.6644	0.5785	0.367	0.399	0.522
0.3544	0.3596	0.4927	0.463	0.487	0.567
0.7184	0.4684	0.539	0.573	0.839	0.694
1.228	0.5436	0.4864	0.582	0.59	0.483
0.916	0.4964	0.1558	0.78	0.516	0.796
0.9104	0.24	0.7553	0.438	0.446	0.445
1.6384	0.2612	0.6011	0.568	0.608	0.323
1.416	0.3312	0.339	0.44	0.325	0.708
0.8856	0.1852	0.4282	0.725	0.516	0.807
0.858	0.396	0.3429	0.386	0.319	0.747
0.9056	0.4256	0.299	0.673	0.315	0.564
1.428	0.4456	0.5832	0.441	0.286	0.517
0.6064	0.4728	0.5014	0.758	0.286	0.571
0.8032	0.612	0.5423	0.459	0.15	0.691
0.756	1.0028	0.4947	0.593	0.487	0.485
1.0428	1.0008	0.1575	0.761	0.259	0.811
1.022	0.5532	0.7621	0.435	0.376	0.447
0.6528	0.2028	0.5972	0.601	0.227	0.323
0.6728	0.922	0.336	0.519	0.179	0.707
1.3824	0.3032	0.4327	0.686	0.715	0.834
0.8388	1.1056	0.3429	0.473	0.149	0.742
1.1148	0.454	0.299	0.469	0.396	0.564
0.808	0.4424	0.5824	0.485	0.337	0.511
0.6272	0.2392	0.4989	0.812	0.395	0.579
1.0736	0.3516	0.5441	0.649	0.755	0.695
0.8084	1.3988	0.4987	0.51	0.196	0.494
0.9148	1.0184	0.1561	0.424	0.151	0.797
0.8256	0.416	0.766	0.552	0.595	0.455
1.192	0.3096	0.5884	0.488	0.417	0.323
1.192	0.2048	0.3289	0.52	0.725	0.706
0.9544	0.2916	0.43	0.441	0.573	0.824
0.7272	0.5788	0.3406	0.495	0.413	0.744
0.5992	0.252	0.299	0.819	0.399	0.564
1.2332	0.3328	0.5794	0.454	0.39	0.51
0.9284	0.6644	0.4931	0.568	0.399	0.574
0.5092	0.3704	0.5428	0.625	0.491	0.696
0.782	0.4672	0.4948	0.554	0.84	0.487
0.4172	0.548	0.1527	0.898	0.589	0.786
1.0824	0.4964	0.7581	0.497	0.516	0.451
1.3416	0.2412	0.5899	0.433	0.448	0.322
0.848	0.2604	0.3339	0.606	0.606	0.703
1.0556	0.3312	0.4346	0.615	0.326	0.829
1.4184	0.1872	0.3465	0.416	0.515	0.754
1.0724	0.3944	0.306	0.488	0.324	0.588
0.638	0.4268	0.5855	0.541	0.316	0.511
0.8692	0.444	0.4968	0.532	0.285	0.575
1.0716	0.4716	0.5461	0.451	0.285	0.692
1.4096	0.612	0.5001	0.524	0.15	0.489
1.2132	0.9836	0.1535	0.483	0.479	0.79
0.8108	0.9976	0.7664	0.511	0.257	0.453
1.8936	0.5552	0.5826	0.303	0.378	0.318
1.5616	0.2028	0.3325	0.451	0.227	0.704
1.0424	0.9224	0.4391	0.58	0.178	0.826
0.882	0.3016	0.3476	0.495	0.701	0.747
1.176	1.1108	0.306	0.44	0.151	0.588
2.58	0.4496	0.5726	0.282	0.402	0.487
0.9404	0.4388	0.4982	0.478	0.334	0.585
0.9172	0.24	0.5509	0.653	0.389	0.714
1.0856	0.3496	0.505	0.387	0.751	0.488
1.0152	1.4092	0.1533	0.459	0.195	0.767
1.0528	1.0212	0.7685	0.507	0.151	0.457
0.674	0.4192	0.5753	0.684	0.605	0.316
1.0816	0.3076	0.329	0.439	0.419	0.701
0.762	0.2016	0.4371	0.495	0.735	0.819
1.9156	0.5536	0.3437	0.4	0.47	0.75
0.5836	0.258	0.306	0.693	0.402	0.588
1.7604	0.3344	0.5712	0.356	0.387	0.489
0.64	0.3872	0.4917	0.591	0.633	0.594
1.3416	0.6644	0.549	0.477	0.399	0.714
0.874	0.3804	0.5002	0.492	0.491	0.482
0.9592	0.4652	0.1493	0.429	0.859	0.774
2.298	0.5488	0.7613	0.243	0.598	0.455
0.7532	0.5	0.5819	0.571	0.516	0.323
0.8692	0.2428	0.332	0.586	0.443	0.708
0.9796	0.2628	0.4424	0.387	0.608	0.827
0.7676	0.3292	0.3505	0.464	0.331	0.754
0.5144	0.1836	0.3061	0.682	0.519	0.588
0.8352	0.3924	0.5804	0.446	0.323	0.489
0.79	0.426	0.4985	0.65	0.317	0.598
0.5044	0.4492	0.5517	0.499	0.286	0.715
0.5604	0.4708	0.5038	0.541	0.288	0.486
0.6716	0.612	0.1522	0.504	0.15	0.804
0.672	0.9664	0.769	0.526	0.475	0.457
0.4672	0.9992	0.5785	0.459	0.257	0.326
0.4228	0.5508	0.3298	0.403	0.38	0.687
0.4028	0.2028	0.4446	0.606	0.227	0.833
0.3892	0.9224	0.3487	0.54	0.177	0.769
0.6332	0.302	0.3045	0.799	0.709	0.583
0.5812	1.1128	0.5843	0.464	0.151	0.504
0.3748	0.448	0.4988	0.734	0.411	0.61
0.554	0.4376	0.5541	0.415	0.333	0.702
0.5872	0.2376	0.5083	0.374	0.385	0.481
0.6568	1.3976	0.1512	0.424	0.197	0.828
0.5444	0.3476	0.7693	0.737	0.746	0.47
0.5532	1.0308	0.5711	0.409	0.152	0.321
0.532	0.4072	0.3238	0.423	0.594	0.687
0.6768	0.3044	0.4369	0.682	0.418	0.84
0.7844	0.5596	0.3444	0.666	0.481	0.769
0.5116	0.1992	0.3045	0.628	0.736	0.583
1.1056	0.2636	0.5789	0.834	0.398	0.499
0.7964	0.338	0.4926	0.748	0.395	0.605
0.7024	0.3912	0.5521	0.504	0.636	0.695
0.594	0.6644	0.5047	0.464	0.399	0.483
0.6256	0.3848	0.1489	0.389	0.502	0.822
0.8436	0.466	0.7647	0.427	0.852	0.466
1.0208	0.5472	0.5746	0.386	0.598	0.322
0.9632	0.5004	0.3266	0.425	0.515	0.688
0.2328	0.2444	0.4408	0.746	0.44	0.84
1.386	0.2628	0.3497	0.575	0.614	0.762
1.1332	0.3292	0.3045	0.366	0.331	0.583
0.9748	0.1852	0.5839	0.343	0.53	0.499
1.026	0.3908	0.5	0.749	0.321	0.612
0.4484	0.4248	0.5565	0.701	0.314	0.698
1.048	0.4492	0.5093	0.341	0.286	0.487
1.132	0.4664	0.1498	0.329	0.287	0.827
0.9816	0.612	0.7749	0.386	0.15	0.47
0.9656	0.9376	0.5731	0.389	0.463	0.323
0.6316	0.9876	0.3252	0.763	0.253	0.696
0.932	0.5496	0.4383	0.609	0.377	0.822
0.7444	0.2028	0.3547	0.794	0.227	0.769
0.9584	0.9316	0.3438	0.502	0.177	0.614
0.9372	0.2996	0.5854	0.539	0.697	0.505
1.0104	1.1168	0.4994	0.767	0.152	0.616
0.9532	0.4436	0.5577	0.362	0.407	0.707
0.9412	0.2368	0.5111	0.573	0.376	0.479
0.654	0.438	0.1479	0.678	0.334	0.817
1.2892	1.3728	0.775	0.574	0.195	0.476
1.0848	0.3448	0.5622	0.387	0.751	0.318
1.0884	1.032	0.3202	0.793	0.151	0.692
1.24	0.4076	0.4378	0.544	0.583	0.821
0.77	0.3008	0.3512	0.584	0.414	0.766
1.5312	0.568	0.3434	0.419	0.488	0.613
1.0792	0.1968	0.5797	0.547	0.731	0.504
0.4432	0.2692	0.4939	0.519	0.406	0.61
1.146	0.338	0.5474	0.365	0.392	0.684
0.3544	0.3928	0.5089	0.463	0.65	0.481
0.7184	0.176	0.1461	0.573	0.679	0.819
1.2308	0.3928	0.7692	0.58	0.518	0.473
0.916	0.4424	0.5654	0.775	0.475	0.319
0.9112	0.462	0.3226	0.438	0.853	0.69
1.6344	0.5472	0.851	0.569	0.596	0.432
1.4132	0.4952	0.355	0.442	0.511	0.774
0.8848	0.2484	0.5843	0.724	0.471	0.511
0.8568	0.2636	0.5003	0.382	0.616	0.609
0.904	0.3288	0.5484	0.672	0.33	0.685
1.4244	0.1824	0.5135	0.44	0.524	0.486
0.6072	0.3892	0.1471	0.759	0.32	0.825
0.7976	0.4268	0.7752	0.458	0.316	0.475
0.7564	0.4532	0.5622	0.597	0.284	0.324
1.0404	0.4648	0.324	0.753	0.285	0.684
1.0236	0.612	0.8446	0.435	0.15	0.44
0.648	0.9376	0.3564	0.6	0.463	0.75
0.6736	0.982	0.5876	0.52	0.251	0.509
1.3832	0.55	0.5	0.687	0.377	0.624
0.838	0.2028	0.5591	0.472	0.227	0.667
1.1148	0.938	0.5172	0.469	0.177	0.482
0.8084	0.2996	0.1457	0.482	0.704	0.815
0.6272	1.1244	0.7753	0.818	0.153	0.486
1.0728	0.4464	0.554	0.649	0.407	0.319
0.8104	0.2336	0.3187	0.516	0.368	0.686
0.9204	0.438	0.8352	0.427	0.334	0.44
0.826	1.3628	0.3541	0.548	0.196	0.75
1.1936	0.3412	0.5826	0.489	0.743	0.509
1.1932	1.038	0.4944	0.515	0.152	0.617
0.9544	0.406	0.5571	0.439	0.586	0.664
0.7264	0.298	0.5133	0.494	0.417	0.474
0.5992	0.194	0.1429	0.819	0.72	0.804
1.2336	0.5752	0.7706	0.452	0.476	0.485
0.9296	0.2784	0.5615	0.565	0.405	0.32
0.5092	0.3404	0.3221	0.625	0.395	0.668
0.782	0.3968	0.8397	0.554	0.656	0.446
0.4176	0.168	0.3591	0.899	0.704	0.754
1.0832	0.4012	0.588	0.503	0.523	0.507
1.3316	0.4408	0.5013	0.43	0.48	0.619
0.848	0.4588	0.5623	0.606	0.847	0.689
1.0556	0.5492	0.5162	0.615	0.594	0.477
1.416	0.4976	0.1437	0.416	0.52	0.811
1.0672	0.2496	0.7826	0.492	0.474	0.49
0.6396	0.2644	0.5562	0.539	0.618	0.319
0.868	0.3288	0.3196	0.532	0.33	0.659
1.0748	0.1844	0.8378	0.45	0.53	0.442
1.4112	0.3884	0.3598	0.521	0.321	0.752
1.2148	0.428	0.5916	0.487	0.315	0.505
0.8116	0.4544	0.5004	0.512	0.285	0.622
1.8972	0.4656	0.5605	0.304	0.281	0.682
1.5596	0.612	0.5185	0.45	0.15	0.481
1.0452	0.926	0.1423	0.577	0.462	0.803
0.8828	0.9764	0.7818	0.496	0.25	0.484
1.176	0.55	0.5501	0.44	0.379	0.32
2.5828	0.2028	0.3146	0.281	0.227	0.652
0.94	0.9476	0.828	0.478	0.178	0.436
0.9168	0.3008	0.357	0.652	0.7	0.756
1.0864	1.1212	0.5844	0.387	0.154	0.507
1.014	0.4436	0.4949	0.461	0.41	0.634
1.0548	0.2304	0.5535	0.508	0.355	0.683
0.6748	0.44	0.5128	0.685	0.335	0.474
1.0824	1.3412	0.1395	0.439	0.195	0.788
0.764	0.34	0.7759	0.497	0.74	0.482
1.9164	1.04	0.5549	0.403	0.152	0.32
0.584	0.406	0.3187	0.688	0.59	0.654
1.7616	0.2996	0.8389	0.355	0.411	0.443
0.6404	0.1936	0.3641	0.595	0.728	0.757
1.3424	0.588	0.5889	0.474	0.482	0.514
0.876	0.282	0.5023	0.493	0.403	0.637
0.9588	0.3444	0.5548	0.428	0.397	0.685
2.298	0.4008	0.5187	0.243	0.663	0.48
0.7472	0.1612	0.1407	0.571	0.712	0.801
0.8696	0.406	0.7832	0.587	0.522	0.486
0.98	0.4408	0.552	0.388	0.48	0.319
0.7672	0.4544	0.3179	0.462	0.849	0.645
0.5152	0.5516	0.838	0.683	0.595	0.44
0.8372	0.4928	0.3629	0.447	0.512	0.762
0.7876	0.2472	0.5895	0.652	0.467	0.513
0.506	0.2648	0.4931	0.501	0.625	0.609
0.56	0.3276	0.5541	0.54	0.329	0.686
0.6724	0.1848	0.5207	0.505	0.531	0.479
0.672	0.3864	0.1402	0.526	0.32	0.786
0.4676	0.4284	0.7827	0.459	0.317	0.493
0.4232	0.4516	0.5465	0.407	0.284	0.318
0.3904	0.462	0.305	0.54	0.279	0.624
0.4028	0.612	0.8152	0.606	0.15	0.423
0.6332	0.9232	0.3598	0.799	0.467	0.755
0.5796	0.9688	0.5853	0.463	0.247	0.505
0.3752	0.5468	0.4856	0.735	0.376	0.615
0.552	0.2028	0.5502	0.414	0.227	0.682
0.5864	0.956	0.5185	0.373	0.178	0.478
0.6572	0.298	0.1382	0.424	0.686	0.769
0.5456	1.124	0.7751	0.739	0.154	0.496
0.552	0.2272	0.5516	0.408	0.36	0.318
0.532	0.4432	0.3065	0.423	0.416	0.63
0.6756	0.4388	0.8245	0.688	0.334	0.419
0.782	1.3284	0.3671	0.664	0.192	0.751
0.5116	0.3384	0.5925	0.628	0.744	0.492
1.1052	1.0376	0.4867	0.834	0.151	0.621
0.796	0.4028	0.5554	0.753	0.588	0.69
0.7	0.296	0.523	0.496	0.409	0.481
0.5864	0.1912	0.1401	0.455	0.728	0.751
0.6268	0.5952	0.7816	0.389	0.481	0.5
0.8436	0.2872	0.5358	0.427	0.406	0.308
1.0216	0.3468	0.3128	0.388	0.4	0.63
0.962	0.4072	0.8371	0.424	0.673	0.427
0.2328	0.1592	0.3612	0.746	0.728	0.742
1.3756	0.4148	0.583	0.567	0.52	0.492
1.1336	0.4424	0.4696	0.366	0.475	0.639
0.97	0.452	0.5585	0.343	0.845	0.684
1.024	0.552	0.5238	0.754	0.597	0.478
0.4484	0.494	0.1362	0.701	0.508	0.758
1.0492	0.25	0.7883	0.342	0.47	0.501
1.132	0.2652	0.5344	0.329	0.617	0.308
0.98	0.3268	0.3111	0.385	0.328	0.632
0.9664	0.1816	0.8345	0.387	0.549	0.425
0.6316	0.3832	0.3608	0.763	0.322	0.75
0.9336	0.4292	0.575	0.607	0.318	0.501
0.7456	0.4544	0.4495	0.787	0.284	0.641
0.9584	0.4624	0.5533	0.499	0.28	0.679
0.9372	0.612	0.5193	0.541	0.15	0.481
1.0096	0.9108	0.1335	0.767	0.469	0.809
0.9476	0.9676	0.7842	0.364	0.246	0.501
0.942	0.5504	0.5448	0.571	0.379	0.309
0.6556	0.2028	0.3172	0.679	0.227	0.633
1.2896	0.9704	0.8413	0.574	0.18	0.435
1.0828	0.296	0.3682	0.388	0.698	0.741
1.0892	1.1272	0.5824	0.793	0.154	0.51
1.2424	0.228	0.4497	0.545	0.351	0.641
0.7684	0.4436	0.5585	0.583	0.416	0.689
1.5308	0.4388	0.525	0.418	0.334	0.484
1.0796	1.3076	0.1344	0.547	0.191	0.814
0.4428	0.336	0.7883	0.531	0.732	0.505
1.142	1.0424	0.5552	0.364	0.15	0.32
0.3544	0.4028	0.3187	0.466	0.588	0.633
0.7184	0.2964	0.8403	0.573	0.411	0.444
1.232	0.1896	0.3724	0.575	0.726	0.761
0.9148	0.6052	0.5929	0.774	0.486	0.52
0.9128	0.2964	0.4321	0.441	0.408	0.629
1.6312	0.3484	0.5553	0.57	0.402	0.685
1.4104	0.412	0.529	0.443	0.687	0.479
0.8844	0.1584	0.1333	0.724	0.734	0.801
0.8552	0.4264	0.7903	0.381	0.51	0.497
0.904	0.4424	0.5486	0.672	0.475	0.322
1.4244	0.4516	0.3139	0.44	0.844	0.629
0.6076	0.5524	0.8329	0.759	0.606	0.442
0.7968	0.4928	0.3687	0.457	0.51	0.761
0.7584	0.2512	0.5798	0.594	0.472	0.508
1.0392	0.2716	0.4246	0.764	0.651	0.633
1.0256	0.3264	0.5506	0.434	0.331	0.679
0.6476	0.1824	0.514	0.6	0.539	0.463
0.6736	0.3824	0.1319	0.52	0.319	0.768
1.3832	0.4308	0.7766	0.682	0.322	0.503
0.8372	0.4536	0.5507	0.472	0.283	0.321
1.1152	0.4584	0.3212	0.472	0.277	0.63
0.8076	0.6148	0.8397	0.482	0.151	0.447
0.6264	0.9628	0.3733	0.817	0.243	0.77
1.0752	0.9048	0.5912	0.65	0.479	0.523
0.8108	0.552	0.4265	0.512	0.38	0.633
0.9208	0.2052	0.5558	0.424	0.225	0.687
0.8284	0.984	0.5211	0.549	0.18	0.465
1.1912	0.2932	0.1348	0.488	0.692	0.77
1.1932	1.1328	0.7815	0.515	0.155	0.511
0.9552	0.228	0.3218	0.439	0.341	0.654
0.7264	0.4416	0.5504	0.494	0.418	0.326
0.5996	0.4388	0.8397	0.82	0.334	0.45
1.228	1.302	0.3732	0.452	0.19	0.763
0.9296	0.3348	0.5842	0.565	0.743	0.503
0.5128	1.048	0.4266	0.629	0.15	0.636
0.7824	0.3996	0.5549	0.554	0.588	0.691
0.4192	0.2908	0.5315	0.902	0.4	0.471
1.0764	0.1872	0.1315	0.506	0.736	0.763
1.3404	0.608	0.7975	0.433	0.485	0.512
0.8472	0.3016	0.3183	0.605	0.408	0.647
1.0556	0.3504	0.5464	0.615	0.407	0.324
1.4128	0.4148	0.8329	0.415	0.698	0.449
1.0716	0.1592	0.3716	0.49	0.713	0.759
0.6408	0.4368	0.5616	0.537	0.527	0.478
0.8668	0.4424	0.4224	0.531	0.475	0.651
1.0756	0.4484	0.5501	0.452	0.838	0.694
1.4128	0.5556	0.53	0.525	0.597	0.471
1.2136	0.4908	0.1257	0.487	0.505	0.737
0.8112	0.2528	0.7952	0.514	0.475	0.509
1.8976	0.2728	0.3239	0.304	0.653	0.66
1.5616	0.3256	0.5539	0.451	0.33	0.326
1.046	0.1812	0.8405	0.578	0.541	0.456
0.8832	0.3784	0.3741	0.494	0.32	0.754
1.1756	0.4288	0.5677	0.439	0.323	0.465
2.586	0.4584	0.4319	0.282	0.282	0.64
0.9408	0.4556	0.5543	0.476	0.274	0.689
0.9184	0.8824	0.5354	0.653	0.152	0.482
1.0876	0.9572	0.1268	0.388	0.242	0.744
1.0148	0.9052	0.8011	0.464	0.479	0.511
1.0556	0.5548	0.3257	0.508	0.377	0.64
0.6748	0.986	0.5594	0.685	0.179	0.329
1.0832	0.292	0.842	0.44	0.692	0.464
0.7636	1.1316	0.3739	0.495	0.155	0.744
1.9184	0.2244	0.5624	0.403	0.336	0.461
0.5808	0.442	0.4317	0.684	0.422	0.631
1.76	0.438	0.5525	0.356	0.334	0.694
0.64	1.2792	0.5355	0.595	0.189	0.48
1.344	0.3344	0.1323	0.475	0.742	0.755
0.876	1.0436	0.8007	0.49	0.148	0.516
0.958	0.3948	0.3235	0.428	0.581	0.647
2.298	0.2884	0.558	0.243	0.404	0.33
0.7508	0.1828	0.834	0.569	0.742	0.461
0.8696	0.6168	0.3713	0.587	0.486	0.732
0.9788	0.3068	0.5453	0.387	0.402	0.463
0.7696	0.3524	0.4278	0.458	0.409	0.64
0.516	0.4168	0.5484	0.684	0.699	0.686
0.8384	0.1648	0.5305	0.446	0.734	0.477
0.786	0.4428	0.1321	0.645	0.534	0.754
0.5076	0.4424	0.7975	0.502	0.475	0.515
0.5596	0.4468	0.3305	0.54	0.828	0.661
0.6708	0.56	0.562	0.507	0.604	0.333
0.6732	0.4888	0.8398	0.523	0.511	0.459
0.4676	0.2544	0.3777	0.459	0.478	0.731
0.4228	0.2736	0.5561	0.407	0.655	0.471
0.4036	0.326	0.4347	0.605	0.33	0.644
0.3876	0.1848	0.5536	0.542	0.539	0.69
0.6332	0.3828	0.5339	0.799	0.319	0.48
0.5788	0.4288	0.133	0.463	0.323	0.771
0.3748	0.4596	0.7994	0.734	0.283	0.514
0.5532	0.4536	0.3292	0.412	0.271	0.659
0.5884	0.8928	0.5622	0.375	0.157	0.335
0.6572	0.9436	0.8393	0.424	0.236	0.459
0.5456	0.8964	0.378	0.739	0.479	0.718
0.5524	0.55	0.546	0.406	0.378	0.466
0.5324	0.992	0.4371	0.423	0.181	0.647
0.6752	0.2928	0.5523	0.687	0.681	0.682
0.7832	1.1456	0.534	0.665	0.156	0.484
0.5124	0.2252	0.1323	0.624	0.333	0.795
1.1052	0.438	0.8054	0.834	0.334	0.515
0.7956	0.4396	0.3263	0.748	0.422	0.659
0.7008	1.2704	0.5572	0.49	0.19	0.339
0.5764	0.3288	0.8339	0.453	0.74	0.455
0.6268	1.0368	0.3754	0.391	0.148	0.731
0.8432	0.3928	0.5276	0.427	0.562	0.468
0.9596	0.29	0.4309	0.421	0.398	0.637
1.022	0.1816	0.5485	0.386	0.741	0.679
0.2328	0.6224	0.5313	0.746	0.49	0.481
1.3844	0.3164	0.1318	0.575	0.403	0.805
1.136	0.3532	0.8012	0.365	0.41	0.515
0.9712	0.4232	0.3317	0.344	0.695	0.658
1.05	0.1672	0.5617	0.341	0.724	0.345
1.0248	0.4484	0.8422	0.754	0.541	0.466
0.4484	0.438	0.3789	0.701	0.478	0.726
1.132	0.4472	0.5391	0.329	0.844	0.472
0.9808	0.562	0.4382	0.386	0.59	0.642
0.9668	0.4948	0.5516	0.387	0.51	0.682
0.6316	0.2556	0.5347	0.763	0.475	0.483
0.9356	0.2764	0.132	0.608	0.653	0.806
0.7472	0.326	0.8048	0.789	0.33	0.514
0.9604	0.1828	0.3316	0.5	0.571	0.643
0.9352	0.3808	0.566	0.54	0.317	0.342
1.0096	0.4308	0.8288	0.761	0.325	0.461
0.9472	0.4568	0.3796	0.367	0.283	0.724
0.9416	0.4504	0.531	0.571	0.271	0.456
0.6556	0.9004	0.441	0.679	0.157	0.643
1.29	0.9484	0.5544	0.577	0.239	0.68
1.0808	0.8884	0.5336	0.387	0.48	0.472
1.088	0.5504	0.1312	0.793	0.377	0.782
1.244	1.0048	0.8087	0.543	0.181	0.514
0.7664	0.2976	0.3285	0.582	0.689	0.652
1.5316	0.6992	0.5615	0.419	0.243	0.338
1.0792	0.2216	0.8003	0.547	0.325	0.447
0.4376	0.4396	0.3736	0.523	0.412	0.709
1.1404	0.434	0.5201	0.363	0.331	0.456
0.3544	1.2528	0.4321	0.466	0.188	0.649
0.7184	0.3304	0.5487	0.573	0.751	0.671
1.2348	1.036	0.5291	0.579	0.148	0.475
0.9136	0.392	0.1295	0.778	0.567	0.785
0.9124	0.2872	0.8035	0.441	0.392	0.51
1.6312	0.1836	0.3345	0.57	0.726	0.664
1.4088	0.6356	0.5671	0.444	0.488	0.341
0.8844	0.3272	0.8066	0.724	0.416	0.445
0.8532	0.3572	0.3764	0.381	0.408	0.69
0.9016	0.4252	0.5303	0.663	0.713	0.449
1.4268	0.1844	0.4396	0.439	0.715	0.628
0.6076	0.4068	0.5519	0.759	0.451	0.672
0.796	0.4544	0.532	0.457	0.542	0.478
0.7576	0.428	0.1297	0.593	0.495	0.786
1.0424	0.4472	0.8094	0.754	0.844	0.515
1.0244	0.564	0.3357	0.433	0.6	0.65
0.648	0.5004	0.5691	0.6	0.508	0.337
0.6752	0.2564	0.8204	0.524	0.472	0.437
1.3844	0.274	0.3668	0.683	0.647	0.654
0.8368	0.3256	0.5267	0.472	0.33	0.439
1.1152	0.184	0.454	0.472	0.574	0.627
0.8068	0.3852	0.553	0.485	0.321	0.673
0.6276	0.4288	0.5326	0.787	0.323	0.479
1.0752	0.4616	0.1276	0.65	0.283	0.756
0.8116	0.4472	0.8148	0.516	0.27	0.512
0.9188	0.91	0.3318	0.423	0.158	0.65
0.8288	0.95	0.5653	0.55	0.239	0.341
1.1936	0.8884	0.8072	0.489	0.48	0.442
1.1896	0.5552	0.3662	0.514	0.38	0.653
0.9532	1.0136	0.5131	0.438	0.18	0.456
0.7264	0.3	0.4522	0.494	0.695	0.627
0.5976	0.7008	0.5473	0.817	0.245	0.676
1.2276	0.2272	0.5294	0.453	0.331	0.473
0.9288	0.442	0.1257	0.564	0.417	0.787
0.5076	0.4376	0.8125	0.617	0.333	0.513
0.7864	1.2432	0.337	0.552	0.186	0.666
0.4192	0.3296	0.5725	0.902	0.75	0.343
1.088	1.0348	0.8111	0.505	0.148	0.445
1.3332	0.39	0.8629	0.428	0.58	0.426
0.8448	0.2844	0.5222	0.603	0.394	0.447
1.0544	0.1816	0.5492	0.617	0.741	0.678
1.4128	0.6448	0.5322	0.415	0.477	0.476
1.0716	0.3268	0.1265	0.49	0.427	0.792
0.6424	0.36	0.817	0.534	0.414	0.515
0.8668	0.43	0.3351	0.534	0.721	0.663
1.0756	0.2072	0.5743	0.452	0.708	0.345
1.414	0.4084	0.8074	0.525	0.461	0.444
1.214	0.4644	0.8656	0.486	0.537	0.425
0.8104	0.4228	0.5261	0.514	0.505	0.44
1.9044	0.4456	0.5493	0.3	0.848	0.675
1.5484	0.564	0.5332	0.449	0.598	0.475
1.0456	0.5012	0.1253	0.578	0.512	0.803
0.884	0.2588	0.8162	0.494	0.472	0.509
1.1744	0.276	0.332	0.439	0.652	0.643
2.5832	0.3248	0.57	0.282	0.329	0.34
0.9392	0.1812	0.7954	0.475	0.556	0.453
0.9172	0.3872	0.8613	0.649	0.324	0.427
1.0884	0.4344	0.5107	0.388	0.327	0.437
1.0152	0.4584	0.5437	0.464	0.283	0.675
1.0552	0.4464	0.5278	0.508	0.27	0.48
0.674	0.9136	0.1249	0.684	0.158	0.807
1.0808	0.9508	0.8121	0.439	0.239	0.504
0.7616	0.8884	0.3378	0.489	0.48	0.617
1.9192	0.5528	0.5772	0.403	0.375	0.336
0.5796	1.0244	0.8016	0.683	0.182	0.46
1.7564	0.3	0.8671	0.357	0.695	0.431
0.6344	0.7064	0.521	0.595	0.249	0.444
1.3432	0.2316	0.5476	0.477	0.337	0.67
0.8776	0.438	0.5326	0.491	0.408	0.478
0.9604	0.4352	0.1269	0.429	0.331	0.791
2.298	1.2392	0.8166	0.243	0.186	0.505
0.7488	0.3308	0.3409	0.563	0.752	0.653
0.87	1.0344	0.5761	0.587	0.148	0.338
0.9764	0.3864	0.7933	0.386	0.559	0.45
0.77	0.2812	0.8735	0.459	0.388	0.431
0.5168	0.1792	0.5426	0.683	0.751	0.425
0.8344	0.6576	0.5488	0.447	0.481	0.673
0.782	0.3284	0.5342	0.647	0.422	0.478
0.508	0.364	0.126	0.503	0.415	0.791
0.5588	0.4372	0.8206	0.543	0.733	0.51
0.67	0.2072	0.3356	0.506	0.708	0.648
0.674	0.4072	0.567	0.524	0.463	0.339
0.4672	0.4808	0.7838	0.459	0.531	0.449
0.4224	0.4168	0.8685	0.406	0.51	0.427
0.4032	0.442	0.5391	0.605	0.841	0.427
0.39	0.5656	0.544	0.541	0.61	0.668
0.6332	0.504	0.5309	0.799	0.512	0.471
0.5776	0.2592	0.1252	0.462	0.473	0.786
0.3748	0.2824	0.8178	0.734	0.667	0.512
0.5884	0.3236	0.3401	0.375	0.325	0.648
0.6564	0.18	0.5701	0.424	0.555	0.338
0.5528	0.3876	0.7904	0.415	0.329	0.45
0.546	0.4352	0.8765	0.739	0.328	0.432
0.5528	0.4628	0.5461	0.406	0.281	0.431
0.5316	0.4444	0.5479	0.422	0.269	0.661
0.6752	0.922	0.5352	0.687	0.16	0.476
0.7824	0.95	0.1263	0.664	0.241	0.784
0.512	0.886	0.8226	0.624	0.484	0.515
1.1044	0.5528	0.3424	0.834	0.377	0.651
0.794	1.0344	0.577	0.751	0.181	0.336
0.704	0.3048	0.7733	0.499	0.692	0.438
0.5744	0.7156	0.8803	0.448	0.251	0.435
0.6288	0.2336	0.5444	0.391	0.343	0.435
0.84	0.4388	0.544	0.426	0.409	0.658
1.0244	0.4304	0.5318	0.387	0.328	0.479
0.9576	1.2212	0.1262	0.425	0.187	0.806
0.2328	0.3348	0.822	0.746	0.761	0.514
1.38	1.0348	0.3388	0.576	0.148	0.637
1.1332	0.384	0.5767	0.368	0.556	0.34
0.9728	0.28	0.7711	0.346	0.39	0.442
0.482	0.1768	0.8734	0.675	0.756	0.438
1.0508	0.6632	0.5399	0.342	0.479	0.436
1.0256	0.3308	0.5311	0.751	0.415	0.634
1.132	0.3664	0.5272	0.329	0.415	0.483
0.98	0.4412	0.1253	0.385	0.718	0.8
0.9664	0.2024	0.8175	0.387	0.725	0.513
0.6316	0.4036	0.3437	0.763	0.459	0.64
0.9328	0.4912	0.5814	0.611	0.543	0.35
0.7468	0.4112	0.783	0.789	0.518	0.447
0.9588	0.4392	0.882	0.499	0.836	0.441
0.9308	0.5676	0.5453	0.539	0.602	0.439
1.0084	0.5072	0.5328	0.766	0.513	0.636
0.95	0.2632	0.5317	0.368	0.468	0.476
0.9396	0.2808	0.1254	0.571	0.66	0.801
0.6556	0.3236	0.8238	0.679	0.328	0.517
1.2896	0.1808	0.338	0.577	0.571	0.631
1.0812	0.3872	0.5814	0.387	0.325	0.346
1.0892	0.4336	0.7874	0.793	0.329	0.454
1.2464	0.464	0.882	0.544	0.282	0.439
0.7644	0.4404	0.5424	0.58	0.263	0.433
1.5284	0.9344	0.5453	0.42	0.162	0.636
1.0788	0.9556	0.5333	0.547	0.241	0.47
0.432	0.8768	0.1233	0.522	0.483	0.797
1.1376	0.5504	0.8256	0.363	0.376	0.512
0.3584	1.0408	0.3378	0.47	0.18	0.631
0.7184	0.3116	0.5765	0.573	0.691	0.344
1.2328	0.722	0.7809	0.578	0.256	0.45
0.914	0.2408	0.8778	0.778	0.344	0.437
0.9116	0.4388	0.5375	0.44	0.409	0.431
1.6268	0.4356	0.5435	0.568	0.322	0.645
1.4064	1.2136	0.5293	0.442	0.186	0.471
0.886	0.336	0.1215	0.73	0.764	0.788
0.8528	1.0332	0.824	0.382	0.148	0.507
0.9012	0.3808	0.3466	0.661	0.551	0.626
1.416	0.2816	0.5778	0.438	0.392	0.345
0.6076	0.176	0.7888	0.759	0.742	0.457
0.7944	0.6732	0.8892	0.456	0.483	0.432
0.7576	0.3296	0.5437	0.589	0.413	0.43
1.0392	0.3696	0.547	0.764	0.419	0.649
1.02	0.4452	0.5332	0.434	0.725	0.473
0.6464	0.2	0.1227	0.599	0.739	0.783
0.6748	0.4028	0.833	0.523	0.461	0.509
1.3828	0.494	0.3482	0.682	0.541	0.646
0.8388	0.408	0.5788	0.473	0.516	0.35
1.1184	0.4348	0.7888	0.459	0.838	0.458
0.626	0.5684	0.8933	0.805	0.599	0.428
0.8024	0.5136	0.5431	0.485	0.512	0.422
1.0748	0.2616	0.5462	0.65	0.474	0.643
0.8132	0.2892	0.535	0.517	0.673	0.472
0.9136	0.3228	0.1211	0.428	0.33	0.761
0.828	0.1808	0.8316	0.549	0.581	0.512
1.1924	0.3872	0.3458	0.488	0.325	0.638
1.19	0.4312	0.5737	0.514	0.327	0.35
0.9584	0.4628	0.7843	0.433	0.282	0.456
0.7256	0.4412	0.8875	0.496	0.262	0.422
0.5976	0.9424	0.536	0.817	0.163	0.419
1.2308	0.9588	0.5423	0.455	0.244	0.641
0.93	0.8776	0.5306	0.565	0.488	0.472
0.51	0.5516	0.1201	0.615	0.377	0.761
0.784	1.0592	0.8269	0.554	0.181	0.509
0.4196	0.3152	0.3504	0.903	0.699	0.638
1.088	0.7328	0.5774	0.505	0.254	0.353
1.334	0.246	0.7899	0.428	0.348	0.458
0.8452	0.4396	0.8965	0.604	0.406	0.427
1.0516	0.4364	0.542	0.62	0.33	0.421
1.4116	1.202	0.5445	0.414	0.183	0.643
1.0732	0.3352	0.5318	0.489	0.755	0.471
0.6432	1.0312	0.1221	0.534	0.147	0.756
0.8672	0.378	0.8293	0.534	0.549	0.505
1.0736	0.278	0.353	0.449	0.386	0.64
1.4144	0.176	0.5769	0.522	0.714	0.355
1.2124	0.6812	0.7918	0.488	0.479	0.453
0.8124	0.3316	0.9001	0.515	0.417	0.438
1.8956	0.372	0.544	0.3	0.432	0.422
1.548	0.4488	0.5489	0.449	0.746	0.634
1.04	0.1976	0.5339	0.579	0.753	0.478
0.882	0.4048	0.1213	0.495	0.463	0.751
1.1692	0.4996	0.8337	0.435	0.552	0.5
2.5848	0.406	0.3491	0.282	0.525	0.643
0.9408	0.4308	0.5723	0.476	0.861	0.358
0.9168	0.57	0.7878	0.647	0.605	0.458
1.0892	0.5204	0.8966	0.388	0.515	0.432
1.0136	0.2668	0.5398	0.464	0.485	0.424
1.0532	0.2896	0.545	0.507	0.674	0.645
0.67	0.3224	0.5292	0.674	0.33	0.48
1.0828	0.1816	0.1203	0.441	0.57	0.738
0.7632	0.3848	0.8311	0.496	0.323	0.499
1.9204	0.4324	0.3532	0.401	0.328	0.634
0.5768	0.4676	0.5743	0.68	0.283	0.36
1.7536	0.44	0.7947	0.356	0.263	0.459
0.6352	0.9492	0.9048	0.601	0.163	0.432
1.342	0.964	0.5451	0.476	0.245	0.425
0.8756	0.8772	0.5474	0.49	0.484	0.642
0.9604	0.5524	0.532	0.431	0.377	0.479
2.2996	1.0672	0.1217	0.243	0.182	0.741
0.7476	0.3192	0.8347	0.574	0.707	0.503
0.8752	0.7316	0.3585	0.591	0.263	0.627
0.976	0.2516	0.5736	0.386	0.353	0.362
0.7756	0.4388	0.7957	0.459	0.405	0.463
0.5172	0.4316	0.9067	0.684	0.323	0.437
0.8348	1.1892	0.5448	0.448	0.183	0.424
0.7836	0.3356	0.5334	0.65	0.756	0.474
0.5084	1.036	0.5459	0.503	0.148	0.636
0.5556	0.376	0.1214	0.548	0.55	0.763
0.6688	0.2764	0.8277	0.505	0.385	0.506
0.6716	0.1744	0.3568	0.529	0.721	0.627
0.4672	0.69	0.567	0.459	0.482	0.356
0.4228	0.3324	0.792	0.407	0.423	0.464
0.4036	0.3744	0.9025	0.605	0.432	0.435
0.39	0.4524	0.5397	0.541	0.752	0.422
0.6332	0.1972	0.5293	0.799	0.765	0.47
0.5764	0.4072	0.543	0.458	0.466	0.635
0.3744	0.506	0.1202	0.733	0.555	0.761
0.588	0.4012	0.8252	0.374	0.522	0.504
0.6548	0.4292	0.3598	0.423	0.866	0.627
0.5496	0.5732	0.5695	0.416	0.6	0.358
0.5464	0.5204	0.7964	0.74	0.515	0.463
0.5524	0.2672	0.916	0.408	0.492	0.438
0.5344	0.286	0.5452	0.425	0.652	0.412
0.6748	0.1824	0.5314	0.687	0.569	0.471
0.7804	0.3228	0.5469	0.668	0.33	0.631
0.5136	0.3876	0.1214	0.621	0.323	0.76
1.1044	0.4344	0.8415	0.834	0.328	0.494
0.7952	0.4648	0.3629	0.757	0.283	0.632
0.7068	0.44	0.5672	0.52	0.261	0.362
0.5712	0.9652	0.7995	0.45	0.162	0.466
0.6332	0.964	0.8996	0.39	0.243	0.425
0.8404	0.8764	0.5451	0.426	0.484	0.416
1.0244	0.552	0.5284	0.387	0.379	0.468
0.9564	1.0776	0.5461	0.427	0.181	0.632
0.2328	0.3192	0.1202	0.746	0.707	0.752
1.3796	0.258	0.8441	0.578	0.358	0.494
1.1352	0.7328	0.3609	0.369	0.267	0.633
0.9732	0.4408	0.561	0.344	0.404	0.359
0.4428	0.4308	0.7939	0.692	0.323	0.462
1.0504	1.182	0.8996	0.342	0.181	0.425
1.0268	0.336	0.5412	0.752	0.753	0.416
1.132	0.3736	0.5254	0.329	0.551	0.464
0.9788	0.4744	0.5433	0.385	0.184	0.631
0.9664	0.2744	0.1182	0.389	0.379	0.74
0.6316	0.1752	0.8392	0.763	0.725	0.498
0.934	0.6972	0.3651	0.612	0.478	0.62
0.7464	0.3332	0.5687	0.788	0.424	0.361
0.958	0.378	0.8003	0.499	0.431	0.456
0.914	0.46	0.9181	0.529	0.749	0.431
1.008	0.1952	0.5461	0.766	0.757	0.415
0.9524	0.4056	0.5279	0.367	0.469	0.466
0.94	0.5228	0.5468	0.571	0.55	0.628
0.6552	0.4004	0.1194	0.679	0.531	0.759
1.2908	0.414	0.842	0.577	0.498	0.498
1.0792	0.4288	0.3675	0.388	0.857	0.61
1.0904	0.5776	0.5683	0.794	0.609	0.359
1.2476	0.5196	0.8017	0.545	0.514	0.458
1.5268	0.27	0.9195	0.419	0.497	0.429
0.7628	0.2948	0.535	0.592	0.663	0.396
1.0788	0.182	0.5298	0.547	0.584	0.455
0.4272	0.3224	0.5474	0.52	0.33	0.617
1.1352	0.3904	0.1158	0.364	0.325	0.767
0.3584	0.4344	0.8424	0.47	0.332	0.505
0.7176	0.4692	0.3647	0.573	0.284	0.603
1.2312	0.4388	0.5665	0.577	0.262	0.356
0.9136	0.9588	0.796	0.78	0.164	0.459
0.9124	0.968	0.9121	0.441	0.245	0.432
1.6272	0.862	0.5338	0.564	0.479	0.395
1.4068	0.5488	0.5239	0.442	0.382	0.473
0.8824	1.0796	0.5435	0.728	0.182	0.615
0.8532	0.3216	0.1153	0.382	0.703	0.757
0.9	0.2632	0.8358	0.671	0.366	0.51
1.4176	0.7332	0.3719	0.437	0.273	0.615
0.6076	0.44	0.5692	0.759	0.405	0.355
0.7928	0.4328	0.801	0.455	0.322	0.466
0.7552	1.1688	0.9174	0.596	0.178	0.431
1.0408	0.3364	0.5473	0.759	0.765	0.401
1.02	0.3732	0.5263	0.431	0.551	0.475
0.6456	0.4964	0.5498	0.598	0.196	0.616
0.6752	0.2736	0.1175	0.524	0.374	0.762
1.3824	0.172	0.8394	0.682	0.745	0.513
0.8396	0.712	0.3742	0.473	0.479	0.606
1.1096	0.3336	0.5684	0.463	0.421	0.356
0.6252	0.3804	0.8018	0.804	0.434	0.46
0.8024	0.4612	0.9157	0.485	0.745	0.441
1.0756	0.1976	0.5554	0.65	0.753	0.416
0.8132	0.404	0.517	0.517	0.47	0.45
0.9188	0.5308	0.5455	0.425	0.56	0.611
0.8312	0.3992	0.119	0.551	0.535	0.765
1.1952	0.4024	0.8353	0.486	0.514	0.507
1.1896	0.4244	0.3712	0.512	0.848	0.601
0.9552	0.5756	0.5617	0.436	0.601	0.352
0.7272	0.5288	0.7964	0.497	0.512	0.456
0.598	0.27	0.9106	0.818	0.497	0.443
1.2312	0.2884	0.5535	0.455	0.658	0.418
0.92	0.1804	0.5166	0.562	0.603	0.452
0.5096	0.3224	0.5413	0.621	0.33	0.607
0.7836	0.3928	0.1186	0.553	0.327	0.776
0.42	0.4356	0.8305	0.892	0.331	0.505
1.0884	0.4712	0.3762	0.5	0.278	0.597
1.3396	0.4428	0.5656	0.43	0.264	0.354
0.8428	0.9616	0.8031	0.602	0.167	0.458
1.0508	0.9704	0.9158	0.62	0.246	0.437
1.4132	0.866	0.5573	0.415	0.49	0.421
1.0704	0.5532	0.5301	0.487	0.375	0.451
0.642	1.0872	0.544	0.533	0.182	0.602
0.8668	0.326	0.1188	0.534	0.713	0.777
1.0748	0.2696	0.8353	0.45	0.372	0.51
1.4156	0.7328	0.3792	0.523	0.275	0.599
1.2152	0.4412	0.5639	0.489	0.403	0.357
0.8132	0.432	0.805	0.516	0.321	0.452
1.8964	1.1848	0.9118	0.3	0.181	0.43
1.5488	0.3404	0.5583	0.449	0.759	0.425
1.0396	0.3704	0.5328	0.578	0.523	0.466
0.882	0.5112	0.5461	0.495	0.2	0.597
1.1692	0.2736	0.1195	0.432	0.381	0.782
2.5836	0.1692	0.8316	0.283	0.709	0.502
0.9408	0.7092	0.3772	0.476	0.491	0.596
0.9168	0.3324	0.5606	0.647	0.42	0.354
1.0884	0.3848	0.8019	0.388	0.436	0.448
1.0144	0.4644	0.9045	0.464	0.744	0.429
1.0548	0.1972	0.5562	0.506	0.746	0.426
0.6712	0.4028	0.5292	0.68	0.474	0.47
1.076	0.5324	0.5435	0.439	0.556	0.595
0.766	0.3828	0.119	0.491	0.524	0.778
1.9196	0.3932	0.8234	0.402	0.533	0.499
0.5768	0.4228	0.3814	0.684	0.853	0.601
1.752	0.5756	0.5629	0.357	0.601	0.356
0.636	0.5372	0.811	0.594	0.52	0.451
1.3412	0.2708	0.9114	0.476	0.498	0.433
0.876	0.2864	0.5625	0.49	0.669	0.43
0.9616	0.18	0.5331	0.432	0.588	0.474
2.2852	0.3212	0.5471	0.243	0.325	0.592
0.7416	0.3928	0.1191	0.569	0.326	0.779
0.878	0.4324	0.8288	0.589	0.337	0.5
0.9748	0.4628	0.3839	0.384	0.282	0.593
0.774	0.4456	0.5618	0.458	0.264	0.363
0.52	0.9512	0.8096	0.675	0.167	0.454
0.8332	0.972	0.9083	0.445	0.247	0.441
0.7848	0.5588	0.5621	0.657	0.381	0.431
0.5096	0.8636	0.531	0.504	0.488	0.475
0.5548	1.0932	0.5466	0.547	0.183	0.584
0.668	0.3308	0.1172	0.505	0.709	0.773
0.6712	0.2724	0.8275	0.524	0.378	0.494
0.4672	0.732	0.3819	0.459	0.277	0.594
0.4036	0.4392	0.5582	0.605	0.401	0.357
0.4256	0.4284	0.8047	0.413	0.318	0.454
0.3868	1.1932	0.9018	0.541	0.182	0.44
0.6292	0.342	0.5594	0.803	0.77	0.435
0.576	0.3696	0.527	0.458	0.525	0.471
0.3756	0.5336	0.5441	0.735	0.209	0.581
0.5876	0.2744	0.1168	0.374	0.382	0.77
0.6528	0.168	0.821	0.421	0.704	0.499
0.5492	0.7092	0.3878	0.414	0.491	0.591
0.5456	0.3364	0.5611	0.739	0.42	0.359
0.5512	0.3872	0.8125	0.407	0.434	0.454
0.5352	0.4728	0.91	0.425	0.757	0.444
0.6748	0.1976	0.5656	0.687	0.747	0.442
0.7804	0.406	0.5299	0.664	0.466	0.472
0.5132	0.5352	0.5463	0.62	0.555	0.582
1.1036	0.3792	0.1177	0.833	0.519	0.773
0.7944	0.3832	0.825	0.756	0.537	0.496
0.7168	0.4268	0.3918	0.53	0.861	0.597
0.562	0.576	0.5607	0.446	0.605	0.361
0.6376	0.5432	0.8147	0.396	0.518	0.455
0.8424	0.2724	0.9085	0.425	0.501	0.44
1.0248	0.2888	0.5693	0.386	0.659	0.439
0.9556	0.178	0.5271	0.427	0.588	0.469
0.2328	0.3068	0.5489	0.746	0.327	0.573
1.3664	0.39	0.1181	0.569	0.323	0.782
1.1356	0.4312	0.8253	0.367	0.338	0.496
0.9708	0.462	0.3881	0.344	0.279	0.591
0.4428	0.448	0.5446	0.692	0.266	0.345
1.0512	0.9476	0.8112	0.342	0.169	0.455
1.0276	0.974	0.903	0.752	0.248	0.44
1.132	0.562	0.5661	0.329	0.381	0.443
0.9776	0.8532	0.5249	0.382	0.486	0.467
0.9664	1.0964	0.5462	0.389	0.184	0.57
0.6316	0.3328	0.1174	0.763	0.713	0.771
0.9352	0.278	0.8201	0.613	0.379	0.501
0.7476	0.7324	0.3934	0.79	0.282	0.59
0.9596	0.442	0.5472	0.497	0.391	0.347
0.9124	0.4272	0.8177	0.526	0.318	0.456
1.0096	1.2068	0.91	0.761	0.184	0.439
0.9536	0.4064	0.5713	0.367	0.479	0.439
0.9404	0.3424	0.5263	0.571	0.779	0.468
0.6532	0.5508	0.5508	0.677	0.216	0.569
1.2924	0.2732	0.1178	0.578	0.38	0.773
1.0792	0.168	0.8237	0.388	0.718	0.501
1.0904	0.7092	0.3899	0.794	0.491	0.578
1.2448	0.338	0.5543	0.546	0.427	0.356
1.5252	0.3896	0.8037	0.419	0.437	0.439
0.7604	0.4684	0.9077	0.595	0.759	0.441
1.0776	0.1968	0.5764	0.546	0.754	0.445
0.4216	0.4052	0.526	0.515	0.472	0.462
1.1404	0.5348	0.5506	0.364	0.559	0.564
0.3584	0.3784	0.1201	0.47	0.518	0.792
0.7184	0.3684	0.8218	0.573	0.537	0.502
1.2312	0.4248	0.3854	0.577	0.857	0.578
0.9132	0.5756	0.5521	0.779	0.597	0.356
0.912	0.5468	0.8005	0.44	0.514	0.437
1.6272	0.2732	0.9027	0.562	0.496	0.436
1.4064	0.2972	0.5711	0.439	0.678	0.438
0.8828	0.182	0.5223	0.729	0.575	0.463
0.8516	0.75	0.5464	0.384	0.207	0.567
0.8972	0.3924	0.1192	0.669	0.325	0.786
1.4172	0.4296	0.8166	0.436	0.337	0.504
0.6068	0.4592	0.3921	0.758	0.278	0.586
0.7968	0.4516	0.5544	0.457	0.266	0.357
0.7556	0.9512	0.8159	0.596	0.174	0.436
1.0372	0.9724	0.9096	0.763	0.248	0.44
1.02	0.5636	0.5763	0.433	0.382	0.441
0.6428	0.8536	0.5236	0.599	0.486	0.464
0.6752	1.1008	0.551	0.524	0.185	0.572
1.3828	0.3388	0.1203	0.682	0.716	0.768
0.8388	0.2812	0.82	0.473	0.383	0.499
1.114	0.7308	0.3842	0.462	0.283	0.59
0.8056	0.44	0.5512	0.483	0.391	0.355
0.6244	0.4296	0.8225	0.803	0.318	0.453
1.078	1.2276	0.9053	0.647	0.186	0.436
0.814	0.3424	0.5786	0.518	0.779	0.449
0.9132	0.5744	0.5224	0.425	0.224	0.459
0.8332	0.27	0.5503	0.553	0.373	0.571
1.196	0.1668	0.1197	0.487	0.709	0.758
1.1864	0.7092	0.8086	0.513	0.491	0.486
0.9664	0.3388	0.3738	0.444	0.428	0.592
0.7272	0.3912	0.5466	0.497	0.436	0.356
0.5992	0.4684	0.8137	0.819	0.759	0.447
1.2316	0.1984	0.8999	0.455	0.76	0.448
0.9188	0.4044	0.5738	0.561	0.474	0.448
0.5084	0.5368	0.5179	0.624	0.561	0.458
0.786	0.3784	0.5409	0.552	0.522	0.542
0.4208	0.364	0.1185	0.893	0.547	0.757
1.0852	0.424	0.8067	0.498	0.855	0.493
1.3316	0.576	0.38	0.428	0.592	0.599
0.842	0.5524	0.5493	0.601	0.516	0.36
1.056	0.2748	0.8198	0.615	0.483	0.455
1.412	0.296	0.9054	0.415	0.669	0.445
1.066	0.1796	0.5803	0.488	0.601	0.448
0.64	0.75	0.5187	0.532	0.207	0.459
0.866	0.3904	0.5425	0.533	0.319	0.544
1.0772	0.4316	0.1201	0.451	0.339	0.792
1.418	0.4568	0.8217	0.524	0.28	0.484
1.2168	0.4528	0.3746	0.49	0.267	0.598
0.8152	0.9564	0.5477	0.51	0.171	0.362
1.8984	0.9744	0.8204	0.299	0.248	0.447
1.5456	0.846	0.9054	0.446	0.484	0.443
1.0444	0.5644	0.5833	0.577	0.385	0.456
0.882	1.1036	0.517	0.495	0.185	0.463
1.1684	0.3404	0.5528	0.432	0.72	0.536
2.5844	0.288	0.1196	0.283	0.387	0.782
0.9432	0.7288	0.8255	0.475	0.283	0.498
0.916	0.4388	0.3616	0.647	0.388	0.59
1.0864	0.4292	0.5407	0.387	0.319	0.358
1.0148	1.2432	0.8134	0.466	0.188	0.447
1.054	0.3424	0.9008	0.513	0.771	0.435
0.6708	0.5912	0.5808	0.69	0.23	0.455
1.078	0.268	0.5153	0.44	0.367	0.459
0.766	0.1652	0.551	0.494	0.716	0.535
1.918	0.7092	0.118	0.403	0.491	0.759
0.5748	0.3368	0.821	0.684	0.425	0.498
1.7512	0.3972	0.3672	0.357	0.439	0.597
0.6344	0.4684	0.5465	0.593	0.759	0.36
1.3436	0.1988	0.8188	0.477	0.761	0.453
0.8756	0.4024	0.9068	0.49	0.472	0.437
0.962	0.5384	0.59	0.432	0.562	0.464
2.2976	0.3788	0.5182	0.244	0.517	0.461
0.7412	0.3636	0.5538	0.567	0.546	0.547
0.8812	0.4192	0.1186	0.591	0.845	0.763
0.9696	0.5792	0.824	0.382	0.591	0.5
0.7736	0.5576	0.3623	0.46	0.516	0.594
0.5208	0.2768	0.5391	0.676	0.482	0.351
0.8312	0.2924	0.8186	0.443	0.66	0.458
0.7832	0.1828	0.9061	0.659	0.597	0.435
0.5112	0.75	0.5934	0.506	0.207	0.469
0.5556	0.3932	0.5153	0.548	0.321	0.464
0.6672	0.43	0.5517	0.504	0.337	0.544
0.6708	0.4536	0.1176	0.529	0.279	0.776
0.4672	0.4532	0.8221	0.459	0.269	0.511
0.4036	0.9564	0.3501	0.605	0.171	0.592
0.388	0.9768	0.5334	0.541	0.249	0.35
0.426	0.8484	0.811	0.414	0.482	0.452
0.6324	0.5664	0.8969	0.798	0.387	0.443
0.576	1.1064	0.5867	0.458	0.186	0.464
0.3756	0.3444	0.5125	0.735	0.721	0.462
0.5884	0.2828	0.5493	0.375	0.383	0.54
0.6528	0.7948	0.1137	0.421	0.329	0.744
0.5496	0.4372	0.8184	0.414	0.387	0.508
0.5452	0.4296	0.3548	0.738	0.319	0.595
0.5504	1.2624	0.5419	0.407	0.19	0.353
0.5356	0.3456	0.8173	0.426	0.775	0.448
0.6748	0.612	0.9044	0.691	0.238	0.449
0.7844	0.264	0.5911	0.662	0.363	0.466
0.5124	0.1648	0.5133	0.62	0.682	0.462
1.1024	0.7092	0.5523	0.832	0.491	0.543
0.7944	0.3372	0.114	0.756	0.426	0.739
0.7228	0.3988	0.8224	0.542	0.444	0.507
0.5528	0.4684	0.3504	0.444	0.759	0.599
0.6388	0.198	0.5408	0.397	0.758	0.359
0.8432	0.4048	0.8193	0.425	0.475	0.453
1.0244	0.54	0.9044	0.386	0.564	0.45
0.954	0.3764	0.5928	0.426	0.514	0.468
0.2328	0.3644	0.513	0.746	0.556	0.463
1.3748	0.4176	0.5548	0.576	0.85	0.56
1.1332	0.5812	0.1187	0.37	0.589	0.743
0.9716	0.5632	0.8204	0.344	0.522	0.502
0.4428	0.278	0.3324	0.692	0.494	0.576
1.0528	0.294	0.5346	0.341	0.657	0.354
1.026	0.1788	0.8127	0.751	0.584	0.452
1.132	0.75	0.8984	0.329	0.207	0.447
0.9796	0.392	0.5915	0.385	0.322	0.469
0.9668	0.4288	0.5097	0.391	0.339	0.459
0.6316	0.452	0.5501	0.763	0.278	0.561
0.936	0.4576	0.1186	0.613	0.27	0.742
0.7488	0.9564	0.8135	0.791	0.171	0.504
0.9604	0.9832	0.3376	0.5	0.251	0.57
0.9092	0.8416	0.5381	0.529	0.484	0.355
1.0084	0.5684	0.8202	0.761	0.388	0.455
0.9584	1.1144	0.9041	0.367	0.186	0.446
0.9396	0.3476	0.5964	0.571	0.718	0.472
0.6528	0.2836	0.5147	0.683	0.384	0.456
1.2912	0.4388	0.5534	0.575	0.385	0.567
1.0816	0.4288	0.1203	0.387	0.317	0.779
1.0904	1.2784	0.8181	0.794	0.191	0.506
1.248	0.8648	0.3345	0.544	0.371	0.594
1.526	0.3448	0.5353	0.419	0.773	0.345
0.7596	0.6304	0.8219	0.594	0.245	0.453
1.0784	0.2632	0.9005	0.547	0.362	0.439
0.4156	0.1644	0.5995	0.516	0.689	0.472
1.1408	0.7092	0.5147	0.364	0.491	0.449
0.3584	0.3424	0.5553	0.47	0.428	0.57
0.7184	0.3996	0.1204	0.573	0.445	0.773
1.23	0.4684	0.8194	0.58	0.759	0.51
0.9152	0.1992	0.3328	0.774	0.777	0.596
0.9112	0.4036	0.5282	0.44	0.477	0.344
1.6236	0.5408	0.8141	0.56	0.57	0.442
1.4044	0.3732	0.8926	0.44	0.518	0.443
0.8804	0.3648	0.5939	0.731	0.553	0.473
0.8524	0.4144	0.5099	0.38	0.855	0.451
0.8964	0.584	0.5521	0.674	0.592	0.566
1.4128	0.5656	0.1193	0.435	0.519	0.791
0.6068	0.2784	0.8143	0.758	0.499	0.506
0.7968	0.2956	0.5395	0.457	0.652	0.58
0.7548	0.1812	0.5315	0.596	0.596	0.349
1.0356	0.7452	0.8201	0.766	0.212	0.444
1.0188	0.3952	0.8965	0.431	0.323	0.442
0.6412	0.4252	0.599	0.598	0.341	0.473
0.6784	0.4484	0.5121	0.52	0.278	0.451
1.3824	0.4596	0.5574	0.679	0.272	0.577
0.838	0.9564	0.1194	0.472	0.171	0.792
1.1096	0.9872	0.8203	0.465	0.253	0.504
0.8064	0.5744	0.5422	0.481	0.39	0.595
0.6272	0.8436	0.5322	0.801	0.483	0.352
1.0788	1.118	0.8193	0.648	0.186	0.445
0.8136	0.3504	0.9006	0.514	0.717	0.439
0.9172	0.2836	0.6042	0.424	0.384	0.479
0.8324	0.438	0.5579	0.556	0.375	0.569
1.1924	0.4272	0.5101	0.485	0.316	0.451
1.186	0.8536	0.1192	0.513	0.368	0.807
0.9568	1.2888	0.8175	0.439	0.192	0.504
0.726	0.3432	0.5395	0.497	0.792	0.592
0.5984	0.6472	0.5129	0.834	0.25	0.342
1.2328	0.26	0.8066	0.454	0.358	0.437
0.916	0.1604	0.8969	0.557	0.676	0.436
0.5076	0.7092	0.6009	0.623	0.491	0.484
0.786	0.344	0.5538	0.552	0.434	0.573
0.4204	0.3996	0.5049	0.893	0.445	0.444
1.0764	0.4684	0.1175	0.501	0.759	0.782
1.3352	0.1976	0.8132	0.429	0.791	0.504
0.8416	0.4024	0.5426	0.604	0.48	0.587
1.0552	0.5444	0.5164	0.615	0.574	0.343
1.4132	0.37	0.8129	0.415	0.513	0.439
1.0696	0.3592	0.9031	0.49	0.544	0.44
0.6368	0.4112	0.6051	0.534	0.848	0.486
0.8608	0.5884	0.5569	0.52	0.587	0.579
1.0736	0.5756	0.5071	0.452	0.515	0.446
1.4176	0.2808	0.1179	0.524	0.495	0.784
1.2192	0.2996	0.8185	0.486	0.679	0.504
0.8152	0.1784	0.5454	0.514	0.577	0.597
1.8984	0.7416	0.5247	0.299	0.212	0.344
1.5464	0.3972	0.8249	0.446	0.325	0.445
1.0436	0.4232	0.9	0.577	0.344	0.44
0.8808	0.4456	0.6059	0.495	0.281	0.489
1.1684	0.4624	0.5542	0.432	0.274	0.576
2.5844	0.9564	0.5051	0.282	0.171	0.449
0.9428	0.9928	0.1187	0.475	0.256	0.776
0.9164	0.5772	0.8177	0.647	0.392	0.505
1.0864	0.8436	0.5419	0.387	0.483	0.591
1.0144	1.1224	0.5224	0.468	0.186	0.345
1.054	0.358	0.8133	0.51	0.723	0.439
0.6736	0.2816	0.8939	0.693	0.381	0.437
1.0792	0.4372	0.6031	0.436	0.374	0.487
0.768	0.8468	0.5506	0.495	0.358	0.572
[truncated: 208,799+ more rows]

## Sheet: Fig2d
TDT	H15 KD TDT	Leg		TDT	H15 KD TDT	Leg		TDT	H15 KD TDT	Leg
Myofibrils	Myofibrils	Myofibrils		Sarcomeres/Cell	Sarcomeres/Cell	Sarcomeres/Cell		Sarcomeres/Myofibril	Sarcomeres/Myofibril	Sarcomeres/Myofibril
56	100	100		10.33	75.91	71		0	83.3333	75
48	90	88		5.725	80.5	59.33		6.66667	85.7143	37.5
46		94		16.33		67.33		0	71.4286	62.5
								0	71.4286	87.5
								26.6667	85.7143	50
								26.6667	100	87.5
								0	50	75
								13.3333	85.7143	87.5
								13.3333	66.6667	25
								0	100	50
								0	71.4286	62.5
								0	71.4286	87.5
								0	100	25
								0	50	75
								0	71.4286	62.5
								6.66667	85.7143	75
								13.3333	71.4286	75
								26.6667	50	75
								26.6667	71.4286	62.5
								40	71.4286	62.5
								40	100	50
								26.6667	100	50
								53.3333	100	75
								33.3333	100	37.5
								0	85.7143	50
								6.66667	83.3333	50
								6.66667	85.7143	100
								0	85.7143	87.5
								20	83.3333	100
								0	66.6667	100
								0	71.4286	100
								0	83.3333	87.5
								20	60	100
								20	57.1429	75
								13.3333	57.1429	62.5
								6.66667	100	100
								6.66667	28.5714	75
								0	85.7143	87.5
								40	71.4286	100
								13.3333	60	62.5
								6.66667	100	62.5
								20	33.3333	87.5
								0	87.5	25
								0	100	75
								6.66667	66.6667	87.5
								0	50	62.5
								6.66667	50	75
								0	57.1429	87.5
								0	71.4286	50
								0	100	87.5
								0
								0	100	66.6667
								0	100	66.6667
								26.6667	100	100
								20	100	66.6667
								0	80	0
								0	100	33.3333
								0	100	0
								13.3333	100	66.6667
								13.3333	50	66.6667
									100	66.6667
								14.2857	80	100
								35.7143	40	66.6667
								0	60	100
								21.4286	100	66.6667
								21.4286	100	100
								7.14286	100	100
								7.14286	100	100
								0	0	66.6667
								7.69231	100	66.6667
								7.14286	0	100
								0		100
								0		33.3333
								0		33.3333
								0		66.6667
								0		33.3333
								0		100
								0		66.6667
								14.2857		0
								7.14286		0
								0		66.6667
								0		33.3333
								0		66.6667
								0		33.3333
								0		66.6667
								0		33.3333
								0		66.6667
								7.14286		66.6667
								7.14286		33.3333
								7.14286		66.6667
								0		100
								0		66.6667
								7.14286		66.6667
								21.4286		33.3333
								7.14286		100
								7.14286		33.3333
								7.14286		66.6667
								0		33.3333
								21.4286		0
								7.14286		0
								0		100
								0
								0		66.6667
								0		66.6667
								0		66.6667
								7.14286		66.6667
								14.2857		66.6667
								7.14286		100
								0		66.6667
								14.2857		66.6667
								0		33.3333
										66.6667
								16.6667		66.6667
								33.3333		33.3333
								50		100
								0		100
								0		66.6667
								0		66.6667
								0		66.6667
								0		66.6667
								0		33.3333
								20		66.6667
								40		33.3333
								40		33.3333
								0		100
								20		100
								80		66.6667
								33.3333		66.6667
								50		100
								50		100
								33.3333		0
								50		0
								0		100
								0		100
								0		100
								0		66.6667
								0		66.6667
								20		66.6667
								0		33.3333
								40		100
								0		66.6667
								0		66.6667
								0		66.6667
								0		33.3333
								0		100
								0		66.6667
								20		100
								40		100
								20		66.6667
								0		66.6667
								20		0
								20		66.6667
								40
								0
								0
								0
								0
								0
								40
								0
								0
								40

## Sheet: Fig2e
TDT	H15 KD TDT	Leg		TDT	H15 KD TDT	Leg
Per Cell	Per Cell	Per Cell		Per Myofibril	Per Myofibril	Per Myofibril
1.844	14.35	14.6		0	15	16.25
0.9022	13.57	10.67		1.33333	21.4286	6.25
2.507		13.67		0	18.5714	10
				0	11.4286	22.5
				2.66667	15.7143	7.5
				2.66667	18.3333	20
				0	6.66667	21.25
				1.33333	15.7143	17.5
				1.33333	11.6667	2.5
				0	17.1429	8.75
				0	14.2857	15
				0	14.2857	16.25
				0	16	6.25
				0	5	22.5
				0	11.4286	11.25
				1.33333	20	13.75
				3.33333	20	20
				6	8.33333	15
				6	14.2857	10
				12	14.2857	13.75
				14	17.1429	6.25
				4	20	7.5
				12	15	15
				11.3333	22.8571	6.25
				0	17.1429	6.25
				0.666667	15	13.75
				0.666667	15.7143	27.5
				0	17.1429	15
				2.66667	15	25
				0	16.6667	21.25
				0	12.8571	22.5
				0	13.3333	23.75
				2.66667	10	20
				2.66667	7.14286	16.25
				1.33333	8.57143	10
				1.33333	22	17.5
				0.666667	4.28571	11.25
				0	11.4286	17.5
				4	11.4286	26.25
				1.33333	12	10
				1.33333	22.8571	8.75
				2	6.66667	17.5
				0	16.25	7.5
				0	17.5	12.5
				0.666667	18.3333	17.5
				0	6.66667	11.25
				1.33333	15	15
				0	12.8571	21.25
				0	11.4286	8.75
				0	15.7143	15
				0
				0	20	13.3333
				0	17.5	10
				2.66667	20	20
				2	21.4286	13.3333
				0	14	0
				0	21.4286	3.33333
				0	10	0
				2	22	16.6667
				1.33333	5	16.6667
					10	20
				2.85714	18	20
				5	8	16.6667
				0	10	16.6667
				3.57143	20	13.3333
				3.57143	15	13.3333
				0.714286	13.3333	16.6667
				1.42857	10	26.6667
				0	0	6.66667
				1.53846	15.7143	6.66667
				0.714286	0	10
				0		16.6667
				0		6.66667
				0		3.33333
				0		10
				0		6.66667
				0		13.3333
				0		6.66667
				3.57143		0
				0.714286		0
				0		6.66667
				0		3.33333
				0		10
				0		6.66667
				0		13.3333
				0		6.66667
				0		10
				0.714286		13.3333
				0.714286		6.66667
				2.14286		16.6667
				0		16.6667
				0		10
				1.42857		13.3333
				2.14286		3.33333
				0.714286		30
				1.42857		3.33333
				1.42857		10
				0		10
				2.85714		0
				1.42857		0
				0		20
				0
				0		16.6667
				0		10
				0		30
				0.714286		16.6667
				2.85714		13.3333
				1.42857		23.3333
				0		26.6667
				1.42857		10
				0		3.33333
						16.6667
				1.66667		13.3333
				3.33333		3.33333
				5		16.6667
				0		23.3333
				0		13.3333
				0		10
				0		13.3333
				0		6.66667
				0		6.66667
				2		10
				12		10
				12		6.66667
				0		13.3333
				2		20
				8		6.66667
				5		16.6667
				8.33333		30
				11.6667		25
				3.33333		0
				5		0
				0		10
				0		10
				0		15
				0		13.3333
				0		10
				4		10
				0		6.66667
				8		16.6667
				0		26.6667
				0		23.3333
				0		23.3333
				0		3.33333
				0		20
				0		16.6667
				4		16.6667
				6		13.3333
				4		16.6667
				0		6.66667
				2		0
				4		13.3333
				6
				0
				0
				0
				0
				0
				4
				0
				0
				4

## Sheet: Fig3c
IF	Salm KD	IF	Salm KD
Size	Size	Shape	Shape
2.3488	1.1304	0.882	0.831
2.1128	1.0832	0.89	0.847
2.2404	1.2208	0.879	0.602
2.1216	0.6136	0.899	0.449
2.078	1.1256	0.888	0.828
2.0248	1.0808	0.868	0.863
2.2872	1.2156	0.894	0.626
2.1956	0.6088	0.88	0.462
2.2984	1.1248	0.888	0.841
2.342	1.0836	0.888	0.86
2.0788	1.2052	0.889	0.637
2.2292	0.6052	0.88	0.458
2.1172	1.124	0.897	0.834
2.072	1.0836	0.886	0.872
2.018	1.1948	0.869	0.626
2.2836	0.6072	0.893	0.465
2.1884	1.1304	0.882	0.816
2.292	1.0844	0.895	0.878
2.334	1.1856	0.885	0.622
2.0732	0.6056	0.886	0.464
2.2208	1.1296	0.876	0.816
2.1136	1.0776	0.9	0.872
2.0616	1.1724	0.887	0.608
2.01	0.6088	0.871	0.451
2.2784	1.1336	0.891	0.814
2.184	1.0776	0.881	0.885
2.2848	0.7488	0.892	0.587
2.3272	0.6204	0.883	0.492
2.0696	0.258	0.89	0.736
2.2168	1.1292	0.878	0.798
2.1084	1.08	0.903	0.869
2.054	0.7492	0.884	0.6
2.0096	0.6352	0.87	0.532
2.2712	0.2728	0.888	0.785
2.18	1.1316	0.879	0.8
2.276	1.0776	0.892	0.872
2.3204	1.0344	0.876	0.343
2.0736	0.6464	0.896	0.567
2.2164	1.132	0.875	0.798
2.1092	1.0736	0.899	0.869
2.0468	0.7212	0.884	0.584
2.0092	0.6612	0.874	0.591
2.284	0.2908	0.897	0.778
2.1744	1.1324	0.886	0.788
2.278	1.0716	0.897	0.88
2.3108	0.6896	0.883	0.552
2.0744	0.6716	0.896	0.619
2.2156	0.2992	0.878	0.756
2.1096	1.132	0.9	0.775
2.0484	1.0744	0.885	0.875
2.0164	0.698	0.877	0.57
2.28	0.6752	0.897	0.629
2.1692	0.2952	0.88	0.797
2.2792	1.1288	0.894	0.755
2.3044	1.0736	0.875	0.862
2.074	0.7084	0.894	0.577
2.2144	0.6824	0.881	0.646
2.1084	0.2864	0.895	0.81
2.0392	1.1268	0.881	0.754
2.0132	1.0684	0.876	0.846
2.2848	0.7184	0.895	0.575
2.1676	0.6896	0.879	0.65
2.2748	0.2804	0.888	0.828
2.3048	1.1324	0.869	0.734
2.07	1.0716	0.893	0.868
2.2136	0.3476	0.881	0.763
2.1096	0.2588	0.896	0.76
2.0372	0.6944	0.871	0.652
2.008	0.2748	0.879	0.815
2.2864	1.1236	0.895	0.745
2.1716	1.0696	0.872	0.866
2.2764	0.3456	0.885	0.766
2.3032	0.536	0.876	0.712
2.0716	0.7076	0.889	0.65
2.2116	1.1212	0.885	0.766
2.106	1.0596	0.898	0.865
2.0364	0.3412	0.874	0.767
2.0032	0.5388	0.881	0.803
2.2884	0.696	0.887	0.674
2.1724	1.122	0.872	0.768
2.2768	1.0588	0.889	0.862
2.2988	0.3432	0.875	0.779
2.0704	0.5512	0.894	0.825
2.2136	0.6812	0.881	0.671
2.1136	1.1244	0.89	0.77
2.0296	1.0568	0.877	0.856
2.004	0.3384	0.881	0.776
2.2964	0.5576	0.89	0.838
2.166	0.6744	0.877	0.679
2.2784	1.124	0.89	0.776
2.2772	1.0568	0.875	0.856
2.0748	0.3412	0.9	0.746
2.2108	0.5708	0.88	0.841
2.1124	0.6624	0.885	0.687
2.0256	1.122	0.875	0.781
1.9992	1.0608	0.87	0.835
2.2988	0.3392	0.891	0.759
2.1644	0.5812	0.878	0.824
2.2828	0.6516	0.888	0.693
2.224	1.1188	0.884	0.783
2.0824	1.0556	0.894	0.849
2.2092	0.3376	0.879	0.771
2.1132	0.5948	0.885	0.85
2.026	0.6428	0.874	0.684
2.0008	1.1148	0.87	0.78
2.2976	1.0488	0.891	0.849
2.162	0.3368	0.877	0.765
2.2752	0.6016	0.888	0.833
2.2264	0.6508	0.882	0.714
2.082	1.1152	0.89	0.772
2.208	1.0476	0.879	0.853
2.1108	0.3364	0.887	0.757
2.02	0.6128	0.871	0.846
1.9968	0.656	0.874	0.72
2.2992	1.116	0.888	0.772
2.1592	1.038	0.881	0.868
2.2732	0.3364	0.888	0.75
2.2308	0.626	0.883	0.839
2.0824	0.6604	0.89	0.724
2.2076	1.12	0.878	0.775
2.1092	1.0348	0.886	0.871
2.0116	0.3344	0.871	0.753
1.9956	0.6392	0.873	0.835
2.306	0.6696	0.894	0.732
2.1608	1.1168	0.882	0.781
2.2684	1.0284	0.878	0.878
2.2356	0.3324	0.885	0.767
2.0872	0.6504	0.887	0.828
2.2036	0.6784	0.886	0.742
2.1112	1.1144	0.893	0.795
2.0104	1.0256	0.871	0.876
1.996	0.3272	0.874	0.777
2.3112	0.664	0.893	0.824
2.1648	0.6852	0.878	0.749
2.2696	1.1156	0.881	0.787
2.236	1.0136	0.889	0.878
2.0888	0.3244	0.889	0.789
2.198	0.674	0.889	0.837
2.1108	0.692	0.892	0.75
2.0088	1.1192	0.87	0.779
2	1.0104	0.879	0.889
2.3116	0.3204	0.893	0.808
2.1648	0.6836	0.874	0.828
2.27	0.6964	0.886	0.749
2.246	1.1204	0.881	0.78
2.0916	1.0036	0.887	0.902
2.1984	0.3216	0.889	0.786
2.1116	0.698	0.893	0.816
2.0064	0.7072	0.865	0.731
1.998	1.1224	0.877	0.785
2.3116	1.002	0.88	0.9
2.1592	0.3156	0.874	0.837
2.2692	0.6808	0.886	0.836
2.2432	0.716	0.887	0.752
2.0964	1.1152	0.883	0.78
2.1988	0.9932	0.884	0.892
2.1084	0.3132	0.895	0.853
2.0032	0.6656	0.868	0.864
1.9936	0.7196	0.884	0.753
2.3184	1.1176	0.879	0.782
2.1572	0.9888	0.873	0.9
2.2732	0.306	0.884	0.846
2.2848	0.6544	0.888	0.856
2.0948	0.7248	0.879	0.739
2.1972	1.12	0.88	0.773
2.1068	0.9868	0.895	0.909
1.986	0.3076	0.86	0.86
1.996	0.636	0.881	0.85
2.3144	0.7224	0.89	0.758
2.156	1.1184	0.869	0.78
2.276	0.9776	0.88	0.897
2.282	0.3276	0.887	0.817
2.096	0.6292	0.885	0.817
2.1972	0.7284	0.887	0.752
2.1156	1.1196	0.889	0.776
1.9876	0.9724	0.861	0.898
1.9996	0.3508	0.879	0.796
2.316	0.6324	0.9	0.842
2.1572	0.726	0.869	0.74
2.276	1.1192	0.885	0.78
2.2844	0.9732	0.883	0.899
2.1012	0.3732	0.887	0.767
2.196	0.6376	0.886	0.843
2.116	0.7264	0.889	0.74
1.9904	1.1244	0.857	0.764
1.994	0.9708	0.882	0.897
2.3192	1.0432	0.892	0.403
2.1576	0.722	0.864	0.738
2.2716	1.1232	0.883	0.773
2.2896	0.9668	0.889	0.893
2.108	0.4084	0.884	0.761
2.1924	0.648	0.885	0.857
2.118	0.7224	0.89	0.726
1.99	1.1216	0.857	0.782
1.9928	0.9616	0.882	0.894
2.3304	0.4108	0.896	0.749
2.156	0.6532	0.864	0.87
2.2716	0.722	0.882	0.725
2.2956	1.1204	0.886	0.786
2.1088	0.9596	0.885	0.892
2.19	0.414	0.889	0.754
2.1156	0.6628	0.891	0.858
1.9876	0.7132	0.856	0.699
1.9916	1.122	0.89	0.797
2.3304	0.9556	0.896	0.888
2.1512	0.4216	0.867	0.749
2.2716	0.6704	0.875	0.867
2.3052	0.7192	0.89	0.725
2.108	1.1296	0.89	0.807
2.1884	0.954	0.892	0.887
2.1156	0.4276	0.887	0.756
1.9848	0.6752	0.869	0.843
1.9908	0.7236	0.885	0.732
2.3284	1.1312	0.892	0.798
2.1484	0.95	0.866	0.889
2.2752	0.432	0.876	0.748
2.314	0.6804	0.891	0.858
2.1136	0.724	0.883	0.75
2.1864	1.1312	0.895	0.798
2.1144	0.9468	0.886	0.878
1.9968	0.4348	0.869	0.731
1.9888	0.688	0.884	0.846
2.3292	0.7212	0.887	0.757
2.1488	1.1344	0.862	0.797
2.2776	0.9428	0.877	0.874
2.3152	0.44	0.89	0.725
2.1172	0.6848	0.881	0.848
2.1912	0.7236	0.884	0.76
2.1148	1.1312	0.89	0.799
1.9968	0.9452	0.869	0.865
1.9952	0.442	0.883	0.701
2.338	0.6804	0.887	0.856
2.1508	0.7228	0.859	0.752
2.2776	1.128	0.877	0.805
2.3276	0.9356	0.891	0.868
2.1196	0.4548	0.88	0.707
2.192	0.68	0.881	0.849
2.1144	0.7248	0.89	0.742
1.9964	1.132	0.868	0.806
1.9932	0.9308	0.886	0.863
2.34	0.4484	0.893	0.723
2.1464	0.6816	0.861	0.848
2.2764	0.7216	0.881	0.712
2.3288	1.1356	0.886	0.809
2.1276	0.926	0.871	0.859
2.19	0.4432	0.88	0.742
2.1148	0.682	0.886	0.828
1.9944	0.7216	0.864	0.712
1.9924	1.14	0.891	0.808
2.34	0.9232	0.893	0.864
2.1452	0.4388	0.861	0.738
2.278	1.3844	0.877	0.392
2.338	1.1456	0.893	0.807
2.1248	0.9212	0.869	0.867
2.1872	0.4372	0.879	0.732
2.1236	1.384	0.885	0.401
1.9904	1.148	0.866	0.812
1.9884	0.9184	0.885	0.87
2.3388	0.43	0.891	0.742
2.1392	1.3856	0.855	0.411
2.2636	1.1552	0.866	0.818
2.3424	0.9116	0.895	0.843
2.1248	0.428	0.871	0.751
2.1852	1.3908	0.884	0.413
2.1228	1.1628	0.884	0.821
1.9928	0.9196	0.867	0.853
1.984	0.4252	0.882	0.743
2.3484	1.3908	0.891	0.41
2.1392	1.1672	0.858	0.818
2.2692	0.9264	0.869	0.841
2.35	0.4252	0.893	0.756
2.1344	1.3916	0.873	0.419
2.1824	1.1712	0.886	0.833
2.1252	0.9316	0.882	0.838
1.9964	0.4208	0.878	0.757
1.9824	1.394	0.881	0.418
2.3476	1.1764	0.887	0.814
2.1352	0.94	0.86	0.833
2.2688	0.4264	0.868	0.781
2.3572	1.3908	0.897	0.422
2.1368	1.1828	0.871	0.823
2.1816	0.9512	0.886	0.843
2.1048	0.4244	0.882	0.805
2.002	1.3932	0.875	0.424
1.974	1.1876	0.881	0.827
2.3496	0.9588	0.882	0.842
2.13	0.4308	0.858	0.782
2.2656	1.3944	0.872	0.425
2.358	1.2	0.892	0.822
2.1376	0.9648	0.867	0.852
2.1784	0.426	0.885	0.773
2.1024	1.3956	0.881	0.42
1.9964	1.1928	0.868	0.846
1.9728	0.9728	0.886	0.842
2.3516	0.4264	0.89	0.791
2.1228	1.3996	0.864	0.426
2.2652	1.192	0.877	0.836
2.3644	0.9804	0.882	0.838
2.138	0.426	0.868	0.786
2.1796	1.4024	0.876	0.425
2.1032	1.1968	0.882	0.836
1.996	0.9868	0.872	0.843
1.9764	0.432	0.889	0.771
2.3492	1.3988	0.892	0.426
2.1216	1.196	0.862	0.846
2.2584	0.9992	0.875	0.842
2.3652	0.43	0.886	0.784
2.1432	1.4076	0.873	0.431
2.18	1.1864	0.876	0.835
2.102	1.004	0.881	0.848
1.9992	0.4292	0.879	0.799
1.9764	1.4076	0.893	0.435
2.358	1.1908	0.892	0.836
2.1228	1.0144	0.859	0.837
2.2712	0.4212	0.874	0.821
2.3808	1.406	0.883	0.419
2.1456	1.1964	0.874	0.84
2.1776	1.0252	0.884	0.841
2.0972	0.42	0.879	0.825
2.0004	1.3904	0.872	0.431
1.9796	1.1956	0.891	0.833
2.3584	1.0356	0.884	0.83
2.1176	0.4144	0.861	0.84
2.2656	1.38	0.869	0.428
2.3872	1.1952	0.886	0.821
2.148	1.042	0.858	0.847
2.1776	0.4192	0.89	0.805
2.0928	1.3688	0.886	0.426
2.0064	1.19	0.878	0.811
1.9704	1.0448	0.885	0.84
2.3592	0.4132	0.884	0.835
2.1116	1.3484	0.862	0.426
2.2628	1.194	0.873	0.816
2.3816	1.0544	0.889	0.824
2.1564	0.4132	0.861	0.83
2.1772	1.3448	0.889	0.425
2.1068	1.1952	0.885	0.817
2.0092	1.0552	0.87	0.843
1.9608	0.4068	0.89	0.828
2.36	1.3256	0.884	0.421
2.1096	1.1964	0.865	0.805
2.2552	1.06	0.873	0.847
2.3892	0.4048	0.892	0.816
2.1444	1.3156	0.856	0.421
2.1756	1.198	0.889	0.808
2.098	1.0732	0.882	0.862
2.0092	0.4076	0.87	0.799
1.968	1.304	0.888	0.42
2.3672	1.2036	0.878	0.808
2.1044	1.0824	0.864	0.863
2.246	0.4084	0.873	0.808
2.3896	1.2844	0.892	0.416
2.1424	1.2056	0.852	0.818
2.1732	1.09	0.888	0.874
2.0972	0.4064	0.883	0.827
2.0136	1.2772	0.876	0.416
1.9168	1.2108	0.891	0.806
2.3668	1.1008	0.883	0.877
2.0968	0.404	0.861	0.822
2.2412	1.2616	0.868	0.409
2.4	1.2128	0.883	0.803
2.146	1.1088	0.848	0.871
2.1712	0.4032	0.887	0.821
2.0932	1.2516	0.881	0.399
2.01	1.2148	0.876	0.805
1.9168	1.1216	0.891	0.876
2.3684	0.4012	0.884	0.825
2.0948	1.2564	0.864	0.41
2.2404	1.2192	0.873	0.803
2.4072	1.1248	0.886	0.879
2.1408	0.4	0.851	0.827
2.172	1.2588	0.882	0.414
2.0888	1.2232	0.885	0.81
2.0092	1.1216	0.876	0.871
1.9168	0.4008	0.891	0.82
2.3692	1.2656	0.879	0.415
2.0888	1.226	0.865	0.802
2.2412	1.1208	0.868	0.875
2.418	0.3984	0.88	0.808
2.138	1.2688	0.854	0.413
2.1664	1.2312	0.885	0.807
2.0832	1.1184	0.882	0.884
2.0092	0.3968	0.872	0.812
1.9168	1.2676	0.891	0.415
2.3752	1.234	0.881	0.804
2.0864	1.1112	0.864	0.873
2.2396	0.398	0.871	0.796
2.4256	1.2732	0.876	0.415
2.13	1.2432	0.853	0.786
2.168	1.1124	0.886	0.874
2.0788	0.3928	0.884	0.801
2.016	1.2784	0.879	0.416
1.9164	1.2484	0.891	0.797
2.3744	1.1112	0.881	0.878
2.0776	0.3916	0.865	0.784
2.2332	1.284	0.877	0.421
2.4212	1.2476	0.883	0.797
2.1324	1.1076	0.851	0.873
2.1656	0.398	0.888	0.786
2.0788	1.2908	0.883	0.416
2.0168	1.2556	0.881	0.774
1.9696	1.1024	0.894	0.871
2.378	0.3848	0.875	0.792
2.0764	1.2956	0.86	0.419
2.2272	1.2476	0.88	0.78
2.3876	1.0972	0.865	0.86
2.128	0.3788	0.858	0.802
2.164	1.3016	0.888	0.411
2.07	1.242	0.874	0.775
2.0168	1.0952	0.881	0.876
1.966	0.3712	0.892	0.808
2.3816	1.3012	0.872	0.413
2.07	1.2444	0.857	0.782
2.2248	1.0924	0.883	0.874
2.3972	0.366	0.869	0.824
2.1244	1.3068	0.866	0.408
2.1644	1.2444	0.888	0.782
2.0628	1.0908	0.885	0.867
2.0176	0.3588	0.883	0.781
1.9812	1.3096	0.891	0.411
2.388	1.2484	0.879	0.785
2.0676	1.0848	0.86	0.86
2.2228	0.3556	0.878	0.796
2.3564	1.3092	0.856	0.411
2.1136	1.2476	0.861	0.786
2.1632	1.0788	0.887	0.843
2.0584	0.3544	0.889	0.813
2.016	1.3188	0.877	0.405
2.0004	1.2396	0.894	0.801
2.392	1.08	0.882	0.859
2.0644	0.354	0.867	0.804
2.2204	1.33	0.872	0.414
2.3804	1.2428	0.855	0.789
2.1056	1.0792	0.862	0.858
2.1572	0.352	0.885	0.807
2.0576	1.3396	0.888	0.415
2.0196	1.2424	0.875	0.783
2.0088	1.0728	0.894	0.839
2.3764	0.3536	0.875	0.807
2.05	1.348	0.863	0.417
2.2196	1.2396	0.872	0.787
2.3892	1.0748	0.858	0.854
2.1008	0.3512	0.872	0.786
2.1624	1.3484	0.887	0.423
2.0548	1.2388	0.887	0.778
2.0208	1.0688	0.881	0.855
2.0024	0.3496	0.901	0.79
2.3772	1.3568	0.879	0.423
2.0516	1.24	0.867	0.783
2.2132	1.0688	0.874	0.836
2.3816	0.3508	0.858	0.782
2.0976	1.3668	0.867	0.422
2.1604	1.2368	0.89	0.771
2.0508	1.0656	0.88	0.845
2.022	0.346	0.88	0.798
1.9984	1.376	0.899	0.435
2.3904	1.2364	0.876	0.763
2.054	1.0644	0.864	0.812
2.21	0.356	0.873	0.805
2.3768	1.378	0.857	0.426
2.0892	1.232	0.867	0.766
2.1588	1.0648	0.889	0.814
2.0464	0.3568	0.878	0.835
2.02	1.3952	0.879	0.424
2.002	1.2284	0.897	0.78
2.392	1.068	0.882	0.782
2.0552	0.3644	0.865	0.84
2.2072	1.4012	0.876	0.432
2.4352	1.2256	0.867	0.784
2.0832	1.0632	0.865	0.778
2.1568	0.366	0.889	0.832
2.042	1.4096	0.889	0.426
2.0284	1.2252	0.884	0.774
2.0104	1.0596	0.889	0.759
2.3964	0.3732	0.875	0.844
2.0568	1.4132	0.866	0.43
2.2112	1.2192	0.881	0.78
2.4216	1.058	0.747	0.739
2.078	0.3792	0.858	0.81
2.154	1.4248	0.889	0.43
2.0408	1.2136	0.889	0.786
2.0256	1.0604	0.879	0.718
2.0148	0.3852	0.887	0.815
2.3988	1.4364	0.872	0.432
2.0564	1.2084	0.865	0.787
2.2096	1.0484	0.88	0.734
2.4232	0.3932	0.763	0.836
2.066	1.4488	0.865	0.43
2.1528	1.2076	0.892	0.788
2.04	1.0316	0.885	0.744
2.0344	0.3876	0.883	0.816
2.0212	1.4556	0.894	0.428
2.4136	1.2044	0.873	0.78
2.0628	1.0188	0.859	0.758
2.2048	0.396	0.875	0.782
2.4364	1.46	0.755	0.427
2.0596	1.2036	0.868	0.786
2.1496	1.0032	0.891	0.772
2.0324	0.3968	0.876	0.769
2.0308	1.4672	0.885	0.424
2.0216	1.2016	0.894	0.778
2.4068	0.9872	0.874	0.775
2.066	0.3972	0.857	0.756
2.204	1.4804	0.874	0.428
2.4352	1.198	0.761	0.782
2.0596	0.976	0.868	0.777
2.1504	0.4068	0.897	0.732
2.0284	1.4888	0.883	0.414
2.0304	1.1948	0.885	0.786
2.0184	0.9568	0.893	0.79
2.4008	0.4072	0.877	0.693
2.0652	1.488	0.857	0.429
2.1968	1.1944	0.875	0.762
2.4524	0.9412	0.872	0.792
2.0536	0.4	0.869	0.714
2.1512	1.4808	0.892	0.43
2.0252	1.1988	0.882	0.768
2.0292	0.9308	0.881	0.803
2.0292	0.3936	0.894	0.726
2.398	1.4816	0.871	0.438
2.0628	1.1944	0.864	0.771
2.194	0.9112	0.874	0.798
2.4536	0.3904	0.884	0.736
2.0428	1.4744	0.87	0.442
2.1492	1.1936	0.891	0.744
2.0268	0.896	0.883	0.802
2.032	0.3832	0.879	0.707
2.03	1.4672	0.894	0.443
2.3948	1.2064	0.874	0.785
2.0608	0.9068	0.867	0.799
2.1916	0.3776	0.878	0.715
2.448	1.4616	0.882	0.444
2.0432	1.22	0.868	0.809
2.146	0.9152	0.893	0.809
2.02	0.3756	0.884	0.698
2.0324	1.46	0.879	0.447
2.0312	1.2384	0.891	0.81
2.3892	0.9268	0.879	0.795
2.0624	0.3736	0.868	0.68
2.1868	1.468	0.88	0.443
2.4512	1.2524	0.885	0.797
2.028	0.9384	0.867	0.795
2.1448	1.85	0.889	0.33
2.0156	0.5488	0.882	0.564
2.0348	0.51	0.885	0.624
2.034	0.946	0.897	0.785
2.3844	1.8576	0.878	0.329
2.0624	0.5352	0.872	0.566
2.1884	0.5188	0.881	0.636
2.4532	0.9584	0.886	0.786
2.022	1.8616	0.87	0.331
2.142	0.5296	0.888	0.561
2.0076	0.5304	0.878	0.649
2.0388	0.9672	0.887	0.773
2.0356	1.8652	0.898	0.333
2.3788	0.522	0.876	0.559
2.0624	0.5388	0.868	0.659
2.1848	0.9756	0.875	0.751
2.4468	1.8756	0.896	0.335
2.0188	0.5116	0.868	0.549
2.1444	0.55	0.889	0.654
2.0084	0.9652	0.884	0.758
2.0372	1.8864	0.882	0.333
2.0328	0.504	0.901	0.534
2.3728	0.5624	0.873	0.669
2.0628	0.9516	0.868	0.767
2.1808	1.8976	0.879	0.336
2.4456	0.4956	0.895	0.539
2.012	0.5724	0.867	0.649
2.1424	0.9372	0.897	0.762
2.006	1.9032	0.887	0.333
2.0372	0.4908	0.877	0.53
2.0392	0.5736	0.894	0.661
2.3764	0.9224	0.875	0.77
2.06	1.916	0.867	0.333
2.176	0.4772	0.881	0.507
2.4396	0.5764	0.893	0.658
2.0136	0.9104	0.862	0.767
2.1408	1.9308	0.896	0.332
2.0028	0.484	0.885	0.518
2.0396	0.5824	0.882	0.676
2.042	0.89	0.895	0.777
2.3744	1.9424	0.87	0.332
2.0624	0.4908	0.864	0.529
2.1764	0.5892	0.881	0.684
2.4356	0.8832	0.891	0.78
2.0044	1.946	0.858	0.331
2.1416	0.5016	0.886	0.544
1.9988	0.5952	0.887	0.679
2.0392	0.8656	0.882	0.77
2.0432	1.9576	0.898	0.323
2.3696	0.506	0.882	0.542
2.0608	0.5992	0.869	0.679
2.1728	0.8716	0.883	0.768
2.43	1.9088	0.898	0.326
1.9948	0.5088	0.86	0.547
2.1416	0.6032	0.886	0.679
1.9924	0.8788	0.885	0.768
2.04	1.878	0.887	0.326
2.046	0.5144	0.895	0.549
2.3692	0.6056	0.882	0.679
2.0616	0.8884	0.869	0.767
2.1692	1.8452	0.882	0.328
2.4212	0.5232	0.895	0.549
1.9972	0.6116	0.861	0.691
2.1384	0.8932	0.885	0.76
1.9896	1.8052	0.883	0.325
2.0396	0.5284	0.893	0.553
2.052	0.6152	0.898	0.695
2.3616	0.894	0.879	0.756
2.0612	1.7744	0.873	0.326
2.1644	0.5288	0.88	0.559
2.4112	0.6236	0.888	0.707
1.9708	0.902	0.864	0.758
2.1368	1.744	0.88	0.324
1.9872	0.5352	0.886	0.556
2.042	0.626	0.881	0.684
2.0556	0.9124	0.899	0.749
2.358	1.7076	0.878	0.315
2.0624	0.5436	0.864	0.552
2.16	0.6296	0.882	0.681
2.4124	0.9176	0.886	0.747
1.9748	1.6676	0.865	0.314
2.134	0.5476	0.883	0.551
1.986	0.638	0.886	0.697
2.0408	0.9196	0.879	0.738
2.0488	1.6424	0.896	0.313
2.3552	0.5524	0.88	0.547
2.0616	0.6428	0.871	0.691
2.1632	0.9268	0.883	0.739
2.4096	1.6028	0.887	0.302
1.9796	0.554	0.862	0.556
2.134	0.6472	0.888	0.689
1.9812	0.9292	0.883	0.737
2.044	1.6	0.876	0.311
2.0548	0.5632	0.895	0.565
2.3508	0.6476	0.874	0.691
2.0624	0.9384	0.872	0.718
2.1588	1.6056	0.89	0.315
2.4036	0.5616	0.878	0.572
1.9832	0.654	0.864	0.703
2.1332	0.944	0.884	0.712
1.9748	1.6112	0.886	0.319
2.0456	0.564	0.884	0.575
2.0596	0.6584	0.897	0.703
2.342	0.9492	0.875	0.713
2.0588	1.6208	0.866	0.322
2.154	0.5668	0.885	0.583
2.4028	0.666	0.881	0.699
1.9884	0.95	0.862	0.7
2.1324	1.6256	0.884	0.326
1.9716	0.5724	0.875	0.583
2.0452	0.672	0.89	0.705
2.0616	0.956	0.894	0.709
2.3444	1.6296	0.88	0.329
2.0564	0.5788	0.865	0.58
2.1508	0.676	0.878	0.705
2.3888	0.9688	0.879	0.689
1.9916	1.638	0.86	0.335
2.1288	0.5864	0.882	0.586
1.97	0.6812	0.875	0.699
2.0452	0.9792	0.89	0.709
2.0668	1.6444	0.885	0.327
2.3412	0.592	0.88	0.588
2.056	0.6884	0.871	0.695
2.1492	0.9832	0.881	0.721
2.3692	1.074	0.881	0.348
2.004	0.4424	0.851	0.745
2.1288	0.5948	0.877	0.591
1.9704	0.6904	0.884	0.704
2.0476	0.9884	0.887	0.731
2.0728	1.062	0.888	0.358
2.338	0.4404	0.883	0.753
2.0536	0.5948	0.875	0.596
2.1468	0.6928	0.876	0.704
2.3748	0.9932	0.883	0.73
2.008	1.0552	0.856	0.366
2.1256	0.4416	0.879	0.752
1.9668	0.6028	0.883	0.599
2.0536	0.6956	0.889	0.702
2.0724	1.004	0.888	0.726
2.3368	1.0536	0.882	0.374
2.0552	0.4432	0.872	0.753
2.1432	0.6112	0.888	0.599
2.3712	0.7004	0.888	0.712
2.0104	1.0132	0.857	0.727
2.1272	1.0416	0.885	0.383
1.9596	0.4444	0.887	0.745
2.052	0.6096	0.883	0.592
2.068	0.7076	0.887	0.708
2.3308	1.0156	0.88	0.73
2.0576	1.038	0.873	0.395
2.1416	0.4452	0.887	0.713
2.3704	0.6112	0.885	0.592
2.012	0.71	0.854	0.71
2.1236	1.0208	0.889	0.74
1.952	1.034	0.878	0.403
2.0512	0.4436	0.887	0.708
2.074	0.6152	0.89	0.591
2.3288	0.7192	0.884	0.71
2.0596	1.024	0.881	0.73
2.1372	1.0304	0.885	0.41
2.3684	0.4464	0.884	0.709
2.0128	0.6188	0.855	0.576
2.126	0.7148	0.886	0.722
1.948	1.0384	0.882	0.726
2.0532	1.024	0.893	0.411
2.0752	0.4476	0.887	0.691
2.3268	0.6192	0.883	0.576
2.0596	0.7116	0.877	0.702
2.136	0.87	0.885	0.747
2.3668	1.0208	0.883	0.421
2.0128	0.4564	0.855	0.699
2.1252	0.146	0.89	0.675
1.948	0.622	0.882	0.561
2.052	0.7096	0.887	0.707
2.0788	0.8696	0.883	0.761
2.3208	1.018	0.885	0.427
2.0588	0.1504	0.881	0.726
2.1312	0.4572	0.888	0.709
2.3644	0.6236	0.882	0.554
2.0148	0.7004	0.848	0.714
2.1236	0.8628	0.889	0.766
1.944	1.012	0.884	0.434
2.0588	0.1584	0.89	0.728
2.0836	0.4612	0.885	0.709
2.3152	0.6264	0.883	0.552
2.0588	0.6952	0.875	0.72
2.124	0.8656	0.881	0.776
2.4268	1.0072	0.876	0.434
2.0168	0.1584	0.853	0.69
2.1188	0.4744	0.887	0.709
1.9424	0.6292	0.879	0.551
2.0612	0.6916	0.891	0.716
2.0816	0.8604	0.889	0.781
2.3188	1.0712	0.884	0.45
2.0604	0.7104	0.882	0.712
2.1236	0.634	0.889	0.539
2.4284	0.6888	0.882	0.709
2.0176	0.8648	0.862	0.766
2.1184	1.0664	0.885	0.449
1.9392	0.7136	0.883	0.726
2.0616	0.6392	0.886	0.532
2.0844	0.6824	0.887	0.709
2.3164	0.8608	0.883	0.769
2.0596	1.0692	0.877	0.455
2.1244	0.7196	0.889	0.716
2.4268	0.6416	0.878	0.52
2.022	0.6768	0.864	0.708
2.1176	0.8612	0.891	0.772
1.9328	1.0712	0.883	0.454
2.058	0.7236	0.89	0.722
2.0916	0.646	0.89	0.509
2.31	0.6752	0.894	0.699
2.0608	0.8596	0.878	0.77
2.1204	1.0736	0.893	0.45
2.4244	0.7272	0.879	0.717
2.0292	0.6376	0.862	0.528
2.116	0.6712	0.89	0.697
1.9288	0.8612	0.881	0.786
2.0608	1.0764	0.883	0.449
2.0928	0.7368	0.89	0.712
2.3072	0.6364	0.888	0.527
2.066	0.67	0.88	0.696
2.1144	0.8572	0.89	0.772
2.4208	1.0832	0.881	0.44
2.032	0.7404	0.858	0.702
2.1168	0.63	0.89	0.522
1.9244	0.6644	0.885	0.697
2.0608	0.8624	0.887	0.796
2.0996	1.0832	0.885	0.44
2.306	0.7492	0.888	0.698
2.0636	0.63	0.879	0.537
2.11	0.6612	0.883	0.691
2.422	0.8588	0.878	0.785
2.0332	1.0992	0.858	0.701
2.1156	0.7468	0.89	0.664
1.9184	0.6224	0.882	0.531
2.06	0.6564	0.887	0.684
2.0916	0.8648	0.882	0.772
2.3	1.0984	0.889	0.713
2.0572	0.7516	0.876	0.689
2.1104	0.6192	0.879	0.539
2.4212	0.6524	0.878	0.695
2.036	0.8756	0.856	0.789
2.1148	1.102	0.889	0.715
1.9196	0.7592	0.882	0.704
2.064	0.6184	0.888	0.535
2.0868	0.6492	0.88	0.692
2.2924	0.8836	0.886	0.777
2.0568	1.1012	0.876	0.725
2.1088	0.7644	0.879	0.703
2.4192	0.6124	0.877	0.543
2.0376	0.65	0.856	0.693
2.1112	0.8952	0.892	0.764
1.9132	1.1008	0.879	0.719
2.0612	0.7656	0.882	0.699
2.1012	0.6124	0.882	0.543
2.2892	0.6436	0.885	0.697
2.0592	0.9004	0.873	0.747
2.1032	1.102	0.885	0.723
2.42	0.7724	0.877	0.693
2.042	0.6072	0.854	0.55
2.1076	0.6404	0.886	0.683
1.9116	0.9144	0.877	0.741
2.066	1.1076	0.88	0.706
2.104	0.7768	0.884	0.703
2.286	0.6032	0.884	0.543
2.0556	0.6372	0.872	0.673
2.0972	0.9324	0.883	0.706
2.4196	1.1072	0.877	0.721
2.042	0.7792	0.862	0.706
2.1088	0.6004	0.887	0.545
1.906	0.6356	0.875	0.682
2.066	0.9324	0.882	0.724
2.1104	1.1076	0.882	0.726
2.2928	0.7812	0.888	0.701
2.0576	0.5956	0.878	0.557
2.0992	0.6324	0.888	0.669
2.4208	0.9316	0.878	0.741
2.0464	1.1144	0.864	0.739
2.1084	0.786	0.887	0.699
1.9012	0.592	0.872	0.554
2.068	0.6308	0.886	0.672
2.11	0.9304	0.882	0.731
2.2912	1.1168	0.891	0.735
2.0612	0.7908	0.88	0.705
2.0984	0.592	0.882	0.554
2.4208	0.6312	0.879	0.673
2.0508	0.932	0.866	0.747
2.108	1.1236	0.892	0.738
1.9016	0.7956	0.878	0.71
2.0692	0.5916	0.895	0.547
2.1092	0.6296	0.882	0.665
2.2828	0.9304	0.888	0.737
2.0616	1.126	0.884	0.732
2.1008	0.7992	0.888	0.702
2.4252	0.592	0.884	0.555
2.0488	0.626	0.87	0.661
2.1068	0.932	0.891	0.745
1.8852	1.1252	0.88	0.736
2.0692	0.8064	0.895	0.685
2.108	0.5928	0.881	0.544
2.2788	0.62	0.886	0.661
2.0612	0.932	0.882	0.753
2.0956	1.1296	0.878	0.738
2.4216	0.814	0.883	0.713
2.0552	0.5948	0.86	0.547
2.1048	0.6184	0.894	0.659
1.8872	0.934	0.885	0.757
2.0688	1.1324	0.894	0.72
2.176	0.8164	0.879	0.713
2.2756	0.5968	0.888	0.544
2.0588	0.616	0.881	0.657
2.09	0.94	0.884	0.753
2.4216	1.1308	0.881	0.72
2.058	0.8208	0.865	0.708
2.104	0.5972	0.889	0.541
1.8904	0.6148	0.886	0.649
2.066	0.934	0.889	0.752
2.1856	1.1392	0.877	0.706
2.2712	0.8224	0.887	0.716
2.0552	0.6008	0.879	0.538
2.0884	0.6104	0.888	0.64
2.4184	0.936	0.88	0.754
2.0612	1.1404	0.861	0.717
2.1008	0.826	0.883	0.712
1.8904	0.6012	0.886	0.542
2.0712	0.6052	0.88	0.649
2.184	0.9312	0.88	0.756
2.266	1.1444	0.885	0.716
2.058	0.8256	0.88	0.725
2.0876	0.602	0.888	0.54
2.418	0.6028	0.884	0.651
2.066	0.9236	0.863	0.764
2.1004	1.1448	0.885	0.707
1.8904	0.8272	0.886	0.729
2.0704	0.602	0.884	0.534
2.1816	0.6024	0.879	0.655
2.264	0.926	0.888	0.75
2.0548	1.1488	0.875	0.715
2.07	0.8276	0.884	0.714
2.4188	0.606	0.88	0.534
2.0668	0.5996	0.869	0.617
2.1028	0.9188	0.886	0.751
1.8928	1.1572	0.888	0.726
2.0772	0.8316	0.881	0.709
2.1768	0.6044	0.874	0.526
2.2584	0.6092	0.885	0.645
2.0568	0.918	0.882	0.75
2.0728	1.1604	0.886	0.729
2.4196	0.8336	0.881	0.71
2.07	0.6024	0.87	0.529
2.1016	0.6084	0.889	0.642
1.9116	0.9184	0.881	0.755
2.078	1.1616	0.889	0.734
2.1748	0.8396	0.873	0.705
2.2616	0.612	0.887	0.522
2.0608	0.6132	0.879	0.636
2.0768	0.9112	0.891	0.754
2.4188	1.1708	0.88	0.741
2.0744	0.8416	0.875	0.717
2.1032	0.612	0.894	0.534
1.9204	0.6168	0.881	0.642
2.0784	0.9096	0.889	0.743
2.1728	1.1756	0.876	0.735
2.2588	0.842	0.882	0.713
2.0612	0.6172	0.88	0.531
2.0756	0.6224	0.891	0.644
2.4192	0.9044	0.88	0.735
2.0744	1.1804	0.872	0.738
2.1008	0.8448	0.893	0.705
1.924	0.6196	0.883	0.533
2.0672	0.6244	0.884	0.637
2.1724	0.9068	0.876	0.735
2.256	1.1824	0.881	0.745
2.0604	0.8528	0.887	0.703
2.0752	0.624	0.896	0.532
2.42	0.6296	0.881	0.632
2.0784	0.8968	0.87	0.739
2.098	1.1808	0.891	0.757
1.9248	0.8564	0.883	0.725
2.0724	0.6264	0.887	0.528
2.1728	0.6332	0.876	0.645
2.2488	0.8964	0.882	0.761
2.0616	1.1912	0.887	0.758
2.0768	0.8524	0.893	0.722
2.4192	0.6304	0.877	0.531
2.0848	0.6396	0.863	0.638
2.0928	0.896	0.885	0.757
1.9248	1.1968	0.883	0.755
2.0772	0.8508	0.889	0.716
2.168	0.6312	0.878	0.535
2.2464	0.6464	0.886	0.649
2.0596	0.8932	0.887	0.754
2.09	1.1992	0.893	0.751
2.4208	0.8476	0.873	0.718
2.09	0.6376	0.864	0.528
2.0908	0.6484	0.886	0.647
1.9252	0.8888	0.883	0.755
2.0832	1.208	0.891	0.759
2.1696	0.8456	0.873	0.718
2.238	0.644	0.888	0.533
2.0584	0.6504	0.878	0.655
2.09	0.89	0.893	0.775
2.418	1.2136	0.872	0.769
2.0932	0.8448	0.865	0.717
2.0912	0.646	0.886	0.535
1.9252	0.6528	0.883	0.662
2.0856	0.888	0.888	0.773
2.1648	1.2116	0.871	0.757
2.2372	0.8432	0.887	0.716
2.056	0.6476	0.877	0.533
2.0912	0.6576	0.897	0.662
2.4208	0.8848	0.876	0.766
2.0932	1.2236	0.865	0.76
2.09	0.8376	0.884	0.72
1.9236	0.6512	0.883	0.532
2.0916	0.6632	0.891	0.666
2.1636	0.8752	0.874	0.771
2.2332	1.232	0.882	0.756
2.0536	0.842	0.88	0.73
2.0928	0.6548	0.898	0.528
2.4208	0.6676	0.878	0.656
2.0936	0.8768	0.866	0.768
2.09	1.2312	0.884	0.775
1.9264	0.8384	0.884	0.733
2.1088	0.6596	0.884	0.523
2.1588	0.6716	0.872	0.655
2.2308	0.8796	0.885	0.77
2.0556	1.2324	0.881	0.763
2.0936	0.8344	0.889	0.734
2.4208	0.6636	0.881	0.53
2.0984	0.6768	0.868	0.665
2.0912	0.8748	0.885	0.766
1.9276	1.2396	0.884	0.735
2.1184	0.8316	0.884	0.73
2.1564	0.6684	0.871	0.526
2.2348	0.6768	0.881	0.671
2.0556	0.8788	0.881	0.768
2.094	1.2304	0.889	0.774
2.4232	0.83	0.878	0.728
2.0968	0.6732	0.867	0.534
2.0876	0.6796	0.883	0.667
1.9304	0.8852	0.886	0.764
2.12	1.2256	0.883	0.75
2.156	0.83	0.866	0.735
2.2316	0.6732	0.885	0.531
2.0532	0.6808	0.88	0.67
2.0968	0.8896	0.89	0.766
2.4216	1.2236	0.878	0.742
2.1	0.83	0.868	0.739
2.0856	0.682	0.882	0.516
1.9432	0.6868	0.873	0.666
2.1224	0.898	0.888	0.773
2.1548	1.2232	0.866	0.754
2.228	0.826	0.887	0.736
2.0572	0.6732	0.882	0.524
2.0984	0.686	0.891	0.676
2.4224	0.9008	0.878	0.764
2.1036	1.2228	0.87	0.75
2.0812	0.822	0.886	0.732
1.9452	0.6668	0.874	0.533
2.1228	0.6948	0.888	0.682
2.1552	0.91	0.869	0.767
2.2248	1.218	0.886	0.761
2.0564	0.8252	0.878	0.746
2.0972	0.662	0.885	0.537
2.4196	0.6972	0.876	0.67
2.1028	0.914	0.869	0.759
2.0796	1.2112	0.885	0.766
1.9492	0.8232	0.875	0.756
2.1264	0.6536	0.886	0.53
2.154	0.7024	0.869	0.679
2.2196	0.9172	0.888	0.762
2.0568	1.2048	0.878	0.764
2.098	0.8216	0.891	0.759
2.4224	0.6484	0.877	0.529
2.1092	0.7076	0.867	0.678
2.0772	0.926	0.892	0.739
1.948	1.2044	0.871	0.768
2.1276	0.8212	0.886	0.759
2.152	0.6432	0.868	0.543
2.214	0.7088	0.886	0.679
2.058	0.9284	0.874	0.732
2.098	1.1992	0.891	0.764
2.4212	0.8152	0.869	0.747
2.112	0.6392	0.878	0.536
2.0792	0.7112	0.883	0.673
1.9512	0.94	0.876	0.729
2.1312	1.2016	0.891	0.751
2.1492	0.8128	0.871	0.749
2.2092	0.6344	0.884	0.54
2.0604	0.7136	0.876	0.664
2.1004	0.9444	0.892	0.738
2.4208	1.1952	0.866	0.758
2.1152	0.8112	0.88	0.755
2.0816	0.6312	0.89	0.528
1.9516	0.712	0.866	0.679
2.1332	0.9448	0.894	0.734
2.1528	1.194	0.867	0.755
2.2032	0.8072	0.887	0.751
2.0612	0.6384	0.876	0.534
2.1032	0.716	0.889	0.668
2.4212	0.9532	0.866	0.722
2.12	1.1828	0.874	0.748
2.0784	0.8124	0.889	0.756
1.9556	0.64	0.873	0.529
2.14	0.7124	0.891	0.665
2.1516	0.9548	0.866	0.728
2.1988	1.1804	0.894	0.756
2.058	0.8108	0.876	0.754
2.0996	0.6472	0.888	0.532
2.4208	0.712	0.866	0.673
2.1228	0.956	0.87	0.724
2.076	1.1784	0.884	0.751
1.9576	0.806	0.878	0.743
2.1448	0.6536	0.893	0.532
2.148	0.7092	0.861	0.677
2.2028	0.962	0.89	0.747
2.0572	1.1764	0.885	0.75
2.1028	0.8108	0.889	0.754
2.4236	0.6564	0.87	0.526
2.1232	0.7088	0.874	0.676
2.0712	0.9644	0.882	0.745
1.958	1.1692	0.878	0.745
2.1472	0.8004	0.894	0.743
2.1324	0.6636	0.859	0.522
2.1984	0.706	0.892	0.668
2.0556	0.9712	0.88	0.739
2.1052	1.1712	0.885	0.746
2.4232	0.8	0.873	0.736
2.126	0.6656	0.883	0.522
2.0676	0.7072	0.889	0.679
1.9604	0.976	0.883	0.739
2.1496	1.1672	0.899	0.738
2.132	0.7944	0.862	0.735
2.1992	0.672	0.892	0.517
2.0532	0.7072	0.879	0.669
2.104	0.9836	0.893	0.73
2.4236	1.1592	0.874	0.733
2.1272	0.7892	0.883	0.73
2.0664	0.6816	0.893	0.514
1.9632	0.7092	0.875	0.671
2.1556	0.9844	0.894	0.735
2.1324	1.1544	0.859	0.73
2.1936	0.7884	0.89	0.718
2.0544	0.69	0.875	0.506
2.1072	0.7052	0.895	0.667
2.424	0.9876	0.87	0.725
2.134	1.148	0.886	0.728
2.0696	0.79	0.894	0.733
1.97	0.6904	0.872	0.507
2.1584	0.702	0.899	0.668
2.1312	0.9952	0.862	0.733
2.1912	1.1484	0.889	0.726
2.0564	0.7828	0.872	0.711
2.1084	0.7044	0.895	0.5
2.4248	0.6988	0.871	0.671
2.136	0.9888	0.887	0.73
2.0728	1.1456	0.89	0.734
1.9736	0.7912	0.874	0.712
2.1612	0.6944	0.9	0.507
2.1316	0.7008	0.866	0.651
2.1836	0.9912	0.891	0.738
2.058	1.1416	0.872	0.724
2.1088	0.7752	0.895	0.698
2.4036	0.6824	0.868	0.512
2.1416	0.6988	0.88	0.641
2.0716	0.9988	0.889	0.738
1.9752	1.1396	0.88	0.73
2.1656	0.7708	0.902	0.687
2.1292	0.678	0.87	0.52
2.1804	0.6964	0.89	0.643
2.0584	0.9968	0.872	0.72
2.1088	1.1324	0.895	0.733
2.4056	0.7744	0.869	0.686
2.146	0.668	0.877	0.521
2.0576	0.6968	0.889	0.657
1.9768	1.0048	0.881	0.71
2.1684	1.122	0.903	0.71
2.1368	0.7676	0.871	0.676
2.178	0.6592	0.889	0.536
2.0588	0.9948	0.873	0.727
2.106	0.6944	0.894	0.649
2.4084	1.1196	0.87	0.712
2.15	0.7768	0.878	0.69
2.0572	0.6528	0.885	0.543
1.9772	0.9928	0.875	0.721
2.176	0.6984	0.893	0.649
2.1532	1.1188	0.873	0.711
2.1768	0.7804	0.892	0.696
2.0588	0.646	0.873	0.542
2.1064	0.9848	0.889	0.714
2.4088	0.6972	0.87	0.638
2.1548	1.1148	0.88	0.709
2.058	0.782	0.885	0.704
1.9788	0.6364	0.876	0.557
2.1804	0.9828	0.895	0.716
2.1584	0.6944	0.875	0.635
2.1812	1.114	0.889	0.708
2.0472	0.7888	0.873	0.71
2.1084	0.6376	0.895	0.555
2.4092	0.9768	0.87	0.718
2.156	0.694	0.881	0.646
2.0584	1.1128	0.885	0.699
1.9808	0.802	0.877	0.711
2.1836	0.6312	0.896	0.556
2.1656	0.9732	0.891	0.711
2.1768	0.6892	0.891	0.642
2.046	1.0956	0.869	0.706
2.1112	0.8044	0.896	0.713
2.4076	0.6276	0.873	0.57
2.1572	0.9684	0.881	0.711
2.0592	0.6892	0.886	0.642
1.9836	1.088	0.878	0.711
2.176	0.812	0.899	0.724
2.172	0.6272	0.889	0.569
2.154	0.9656	0.896	0.709
2.0472	0.6904	0.869	0.647
2.1136	1.0848	0.897	0.726
2.4228	0.8188	0.87	0.719
2.158	0.628	0.882	0.57
2.0608	0.9688	0.886	0.698
1.9848	0.6856	0.871	0.605
2.1768	1.0748	0.899	0.725
2.1796	0.8256	0.89	0.736
2.1528	0.6212	0.895	0.564
2.0484	0.9744	0.87	0.706
2.114	0.6792	0.894	0.634
2.4172	1.0532	0.871	0.735
2.162	0.8296	0.879	0.733
2.0812	0.6188	0.881	0.56
1.9864	0.9748	0.866	0.706
2.18	0.6792	0.9	0.63
2.188	1.0512	0.89	0.74
2.1528	0.8332	0.895	0.728
2.0516	0.6188	0.871	0.56
2.1144	0.9812	0.889	0.718
2.4196	0.6784	0.872	0.629
2.1632	1.0448	0.876	0.741
2.0756	0.8364	0.878	0.741
1.9888	0.6124	0.867	0.563
2.1824	0.99	0.901	0.725
2.1968	0.6736	0.888	0.623
2.1532	0.8456	0.896	0.732
2.052	1.032	0.871	0.754
2.1144	0.612	0.892	0.554
2.4172	0.996	0.871	0.719
2.1656	0.6728	0.872	0.628
2.0736	0.8512	0.881	0.741
1.9956	1.0424	0.869	0.755
2.1832	0.6088	0.902	0.551
2.2028	1.0032	0.892	0.729
2.154	0.6688	0.896	0.62
2.0716	0.852	0.874	0.744
2.1124	1.0428	0.892	0.756
2.4192	0.608	0.875	0.558
2.1712	0.6664	0.878	0.613
2.0748	1.0088	0.885	0.733
1.9988	0.8536	0.87	0.745
2.1852	1.044	0.899	0.756
2.2088	0.608	0.895	0.549
2.1556	0.6588	0.897	0.606
2.0736	1.0176	0.879	0.735
2.1104	1.048	0.891	0.758
2.41	0.862	0.881	0.743
2.1692	0.6064	0.882	0.548
2.0736	0.6584	0.885	0.6
2.0024	1.0276	0.873	0.738
2.2028	1.0588	0.895	0.761
2.2192	0.8636	0.895	0.745
2.1744	0.602	0.89	0.547
2.0756	0.652	0.876	0.599
2.1132	1.0284	0.892	0.739
2.4064	1.0576	0.879	0.756
2.1712	0.8544	0.885	0.735
2.0676	0.5988	0.893	0.537
2.0084	0.652	0.867	0.59
2.2068	1.0428	0.891	0.745
2.2212	1.0736	0.896	0.76
2.1784	0.8604	0.888	0.747
2.0764	0.5984	0.88	0.537
2.114	0.6476	0.892	0.586
2.4064	1.0404	0.879	0.749
2.1732	1.0808	0.886	0.761
2.0652	0.8572	0.892	0.739
2.0068	0.5968	0.866	0.539
2.2088	0.6492	0.892	0.579
2.2308	1.0396	0.892	0.747
2.178	0.8468	0.888	0.739
2.0772	1.0808	0.888	0.767
2.1156	0.5944	0.889	0.54
2.4136	0.646	0.882	0.58
2.1776	1.0344	0.884	0.739
2.0668	0.8364	0.893	0.728
2.0088	1.0796	0.867	0.77
2.2136	0.5944	0.894	0.529
2.2376	1.0376	0.895	0.745
2.1804	0.638	0.888	0.547
2.0748	1.0824	0.892	0.77
2.122	0.8348	0.888	0.74
2.4192	0.5908	0.883	0.526
2.1844	1.0328	0.885	0.75
2.0672	0.6324	0.893	0.578
2.0124	1.092	0.868	0.773
2.2132	0.8332	0.894	0.739
2.2316	0.5884	0.889	0.527
2.1856	1.0304	0.887	0.761
2.0752	0.6276	0.893	0.581
2.122	1.0984	0.888	0.777
2.416	0.8268	0.886	0.733
2.184	0.5928	0.888	0.517
2.0676	1.0296	0.897	0.76
2.0184	0.6248	0.867	0.587
2.2112	1.102	0.897	0.758
2.2396	0.8228	0.897	0.729
2.1844	0.578	0.886	0.516
2.076	1.03	0.889	0.758
2.1252	0.618	0.889	0.581
2.4124	1.1132	0.885	0.765
2.186	0.822	0.889	0.724
2.0684	0.574	0.897	0.528
2.024	1.0292	0.864	0.743
2.212	0.6132	0.897	0.606
2.2468	1.1164	0.893	0.763
2.1836	0.8176	0.882	0.725
2.0776	0.562	0.886	0.53
2.1236	1.0296	0.889	0.744
2.4116	0.6088	0.885	0.606
2.1888	1.1136	0.894	0.761
2.0704	0.8112	0.889	0.719
2.0248	0.5556	0.865	0.527
2.2104	1.0264	0.907	0.731
2.2484	0.6044	0.893	0.613
2.182	1.1168	0.882	0.774
2.0792	0.8152	0.887	0.732
2.1252	0.538	0.885	0.528
2.4116	1.0244	0.89	0.736
2.1936	0.6	0.887	0.612
2.0712	1.1212	0.889	0.767
2.0244	0.814	0.865	0.731
2.21	0.5332	0.911	0.536
2.2476	1.0296	0.889	0.738
2.1816	0.5944	0.882	0.637
2.0792	1.1412	0.887	0.768
2.1224	0.812	0.888	0.724
2.4096	0.516	0.893	0.54
2.196	1.0096	0.892	0.738
2.0772	0.5904	0.886	0.654
2.0296	1.1436	0.862	0.774
2.2096	0.8116	0.907	0.719
2.25	0.5112	0.898	0.535
2.1832	1.0064	0.887	0.739
2.0816	0.5892	0.882	0.658
2.1236	1.1468	0.889	0.77
2.4092	0.8104	0.892	0.723
2.2036	0.5016	0.882	0.525
2.0748	0.9968	0.885	0.734
2.0296	0.5792	0.867	0.646
2.2112	1.1516	0.902	0.767
2.2504	0.806	0.893	0.723
2.182	0.4996	0.891	0.536
2.084	0.99	0.883	0.745
2.1296	0.5716	0.891	0.683
2.4096	1.1568	0.889	0.769
2.2056	0.8064	0.883	0.719
2.0728	0.5004	0.89	0.533
2.03	0.9776	0.862	0.746
2.2148	0.5676	0.904	0.685
2.25	1.1572	0.893	0.773
2.1824	0.8092	0.886	0.722
2.0844	0.5068	0.887	0.54
2.1324	0.9696	0.892	0.75
2.4072	0.5632	0.888	0.69
2.2096	0.8048	0.884	0.713
2.0732	1.1656	0.894	0.759
2.036	0.5112	0.864	0.537
2.2156	0.96	0.9	0.743
2.2416	0.5624	0.897	0.699
2.1852	1.168	0.89	0.76
2.0948	0.8	0.886	0.72
2.134	0.5164	0.889	0.537
2.4128	0.9488	0.889	0.734
2.212	0.5532	0.885	0.7
2.0712	1.172	0.893	0.763
2.036	0.8016	0.864	0.728
2.216	0.5148	0.9	0.539
2.2336	0.9404	0.899	0.738
2.1932	0.562	0.888	0.699
2.092	1.1708	0.885	0.762
2.122	0.802	0.883	0.722
2.4096	0.5164	0.884	0.542
2.2148	0.9288	0.89	0.735
2.0716	0.5616	0.893	0.698
2.038	1.1776	0.869	0.767
2.2188	0.798	0.898	0.714
2.228	0.5212	0.904	0.544
2.198	0.5692	0.89	0.695
2.0924	0.9244	0.881	0.732
2.1216	1.1788	0.882	0.773
2.4096	0.7944	0.893	0.706
2.2168	0.5236	0.895	0.545
2.0708	0.5744	0.899	0.692
2.0372	0.9152	0.868	0.712
2.2188	1.1768	0.898	0.77
2.2224	0.7956	0.906	0.707
2.2	0.5272	0.887	0.54
2.1008	0.5812	0.889	0.676
2.124	0.8928	0.883	0.731
2.4112	1.176	0.89	0.77
2.218	0.7984	0.888	0.703
2.0712	0.5344	0.895	0.557
2.0416	0.5932	0.858	0.685
2.2212	0.8712	0.895	0.748
2.2168	1.1772	0.903	0.775
2.2028	0.7972	0.889	0.702
2.1024	0.536	0.89	0.559
2.1256	0.6016	0.884	0.685
2.4132	0.856	0.89	0.76
2.2224	1.188	0.89	0.77
2.074	0.7924	0.891	0.694
2.0444	0.5408	0.855	0.54
2.2204	0.606	0.895	0.665
2.2112	0.836	0.897	0.763
2.2048	1.1892	0.889	0.777
2.1044	0.7908	0.89	0.688
2.1268	0.5452	0.885	0.546
2.4096	0.6096	0.889	0.674
2.2284	0.824	0.883	0.768
2.076	1.1892	0.891	0.782
2.0496	0.786	0.857	0.684
2.22	0.548	0.898	0.55
2.2044	0.618	0.898	0.678
2.2052	0.8004	0.886	0.777
2.102	1.1888	0.895	0.776
2.1264	0.7848	0.884	0.689
2.4096	0.5504	0.888	0.552
2.2324	0.6276	0.885	0.664
2.0716	0.7848	0.893	0.782
2.0544	1.1912	0.856	0.778
2.22	0.786	0.902	0.68
2.1984	0.5516	0.89	0.547
2.2048	0.6308	0.889	0.672
2.104	0.7752	0.896	0.785
2.1396	1.1952	0.895	0.78
2.4096	0.7864	0.893	0.709
2.2372	0.5592	0.883	0.55
2.0704	0.6364	0.897	0.667
2.0592	0.826	0.856	0.782
2.2224	1.196	0.899	0.781
2.192	0.7796	0.892	0.725
2.2068	0.562	0.886	0.548
2.1048	0.6468	0.896	0.653
2.1416	0.8728	0.896	0.75
2.4156	1.198	0.89	0.778
2.2212	0.7712	0.894	0.728
2.0748	0.5644	0.899	0.554
2.062	0.6508	0.857	0.653
2.2256	0.9248	0.904	0.744
2.1864	1.2024	0.895	0.775
2.2088	0.7672	0.882	0.748
2.1068	0.5732	0.897	0.555
2.1412	0.9784	0.891	0.727
2.4176	0.6604	0.894	0.636
2.226	1.2	0.896	0.768
2.076	0.7624	0.899	0.741
2.0652	0.5724	0.859	0.549
2.228	0.6688	0.905	0.636
2.1776	0.346	0.891	0.724
2.2096	0.4612	0.882	0.637
2.1116	1.1932	0.899	0.769
2.14	0.7612	0.89	0.747
2.4144	0.5708	0.893	0.544
2.2288	0.6712	0.894	0.628
2.0772	0.3476	0.896	0.742
2.0668	0.4728	0.856	0.646
2.2288	1.194	0.906	0.772
2.1732	0.7512	0.897	0.749
2.2088	0.582	0.882	0.551
2.112	0.6816	0.899	0.63
2.1396	0.348	0.89	0.742
2.4132	0.4696	0.884	0.637
2.2308	1.1948	0.886	0.774
2.0752	0.7436	0.895	0.755
2.0568	0.5844	0.848	0.559
2.2248	0.6908	0.908	0.638
2.1672	0.3568	0.894	0.751
2.2112	0.484	0.883	0.637
2.1112	1.1924	0.899	0.769
2.134	0.738	0.884	0.733
2.4124	0.5872	0.889	0.561
2.2332	0.6996	0.886	0.637
2.076	0.3628	0.895	0.746
2.0576	0.4872	0.848	0.621
2.2256	1.1784	0.908	0.77
2.1624	0.7288	0.892	0.775
2.2136	0.5904	0.888	0.564
2.1152	0.7048	0.895	0.634
2.1348	0.3636	0.889	0.748
2.4116	0.4872	0.89	0.625
2.2384	1.1768	0.889	0.759
2.0776	0.718	0.896	0.792
2.0664	0.5872	0.854	0.558
2.2264	0.7064	0.909	0.611
2.16	0.3748	0.901	0.741
2.2148	0.492	0.888	0.627
2.1184	1.1764	0.896	0.772
2.1308	0.7028	0.893	0.806
2.41	0.5928	0.893	0.567
2.2532	0.712	0.889	0.621
2.0784	0.3764	0.891	0.757
2.0688	0.4936	0.855	0.629
2.2308	1.1788	0.905	0.768
2.1536	0.6952	0.893	0.787
2.2164	0.6024	0.892	0.572
2.1176	0.7172	0.892	0.637
2.1296	0.3812	0.893	0.749
2.4088	0.4928	0.892	0.623
2.2508	1.1772	0.888	0.759
2.0768	0.678	0.886	0.784
2.0692	0.6052	0.855	0.575
2.2312	0.722	0.901	0.626
2.1456	0.3824	0.902	0.735
2.2156	0.4976	0.892	0.629
2.1192	1.1764	0.893	0.758
2.1288	0.6676	0.889	0.775
2.4112	0.606	0.883	0.575
2.2476	0.7256	0.887	0.621
2.0768	0.392	0.886	0.747
2.0676	0.4964	0.855	0.623
2.23	1.162	0.901	0.751
2.1404	0.66	0.9	0.785
2.2188	0.6056	0.886	0.566
2.1224	0.7296	0.889	0.629
2.1312	0.3984	0.893	0.733
2.4112	0.4944	0.888	0.607
2.2428	1.1628	0.885	0.751
2.072	0.6536	0.894	0.785
2.0824	0.61	0.859	0.565
2.2344	0.732	0.897	0.627
2.1364	0.4036	0.898	0.745
2.2224	0.4944	0.893	0.618
2.1224	1.162	0.89	0.755
2.1332	0.6464	0.894	0.788
2.4112	0.6184	0.885	0.573
2.2412	0.4048	0.888	0.725
2.0748	0.736	0.895	0.606
2.0884	0.496	0.858	0.62
2.24	1.1564	0.896	0.735
2.1312	0.644	0.904	0.793
2.2228	0.6196	0.889	0.574
2.1276	0.4164	0.892	0.706
2.1344	0.7132	0.895	0.601
2.4144	0.5084	0.882	0.629
2.2324	1.15	0.888	0.737
2.0728	0.6312	0.899	0.772
2.0872	0.6204	0.857	0.575
2.2376	1.1544	0.899	0.355
2.1236	0.5136	0.901	0.624
2.2284	1.1588	0.886	0.718
2.1284	0.6276	0.893	0.773
2.136	0.6268	0.895	0.581
2.416	1.16	0.874	0.367
2.2288	0.5112	0.9	0.627
2.0712	1.1332	0.903	0.719
2.0852	0.6348	0.871	0.78
2.2376	0.6288	0.908	0.575
2.1188	1.1552	0.903	0.365
2.2296	0.5176	0.887	0.631
2.1308	1.13	0.89	0.725
2.1432	0.6372	0.888	0.76
2.4144	0.634	0.877	0.58
2.2272	1.1584	0.899	0.365
2.0784	0.5224	0.9	0.625
2.0832	1.1184	0.87	0.726
2.2412	0.6404	0.905	0.764
2.1116	0.6416	0.894	0.587
2.2296	1.1648	0.887	0.373
2.1292	0.5292	0.889	0.638
2.1444	1.1116	0.888	0.737
2.4104	0.646	0.884	0.761
2.2236	0.6408	0.899	0.577
2.0828	1.164	0.898	0.381
2.0808	0.534	0.869	0.635
2.2404	1.0956	0.909	0.748
2.1008	0.648	0.899	0.771
2.232	0.6416	0.891	0.578
2.1312	1.1692	0.894	0.386
2.1372	0.5332	0.885	0.629
2.41	1.0812	0.881	0.752
2.22	0.6452	0.898	0.757
2.0828	0.644	0.898	0.58
2.078	1.1732	0.871	0.389
2.2408	0.5448	0.909	0.63
2.0996	1.076	0.898	0.753
2.234	0.6448	0.888	0.745
2.1316	0.646	0.894	0.582
2.138	1.1764	0.885	0.39
2.4092	0.5524	0.875	0.632
2.2164	1.0704	0.896	0.753
2.0792	0.6552	0.897	0.735
2.0776	0.6524	0.868	0.588
2.2416	1.1872	0.909	0.393
2.1	0.5704	0.893	0.639
2.2356	1.062	0.887	0.766
2.132	0.658	0.894	0.743
2.1388	0.6552	0.886	0.59
2.4176	1.1896	0.873	0.399
2.2136	0.5808	0.895	0.624
2.0828	1.0448	0.893	0.759
2.0764	0.6564	0.858	0.749
2.2404	0.6584	0.909	0.593
2.1	1.1992	0.893	0.403
2.2352	0.5944	0.887	0.626
2.1344	1.0344	0.895	0.766
2.1344	0.66	0.889	0.73
2.4164	0.6596	0.877	0.587
2.2152	1.2072	0.896	0.404
2.0824	0.6072	0.893	0.628
2.0736	1.0284	0.853	0.766
2.2416	0.6632	0.909	0.732
2.0992	0.6584	0.897	0.586
2.236	1.2072	0.888	0.409
2.1408	0.62	0.887	0.608
2.136	0.6656	0.894	0.729
2.4	1.0196	0.87	0.766
2.21	0.6732	0.894	0.595
2.08	1.208	0.892	0.41
2.0696	0.5768	0.852	0.626
2.2448	0.6688	0.901	0.714
2.098	1.0044	0.896	0.759
2.2408	0.6696	0.886	0.596
2.1456	1.216	0.885	0.407
2.1348	0.574	0.893	0.651
2.4052	0.6676	0.864	0.714
2.2088	1.0244	0.893	0.774
2.0772	0.6652	0.89	0.599
2.0684	1.2132	0.855	0.411
2.2512	0.5712	0.904	0.641
2.104	0.6728	0.904	0.713
2.2404	1.0376	0.891	0.777
2.1448	0.6576	0.89	0.593
2.134	1.2088	0.898	0.408
2.4096	0.5724	0.872	0.654
2.2076	0.6752	0.893	0.699
2.0724	1.0616	0.894	0.775
2.0656	0.66	0.866	0.595
2.2516	1.2048	0.9	0.411
2.1028	0.5708	0.904	0.641
2.244	0.6744	0.887	0.698
2.1432	0.3956	0.886	0.487
2.1348	0.4776	0.895	0.536
2.4124	0.6576	0.873	0.593
2.202	1.2016	0.885	0.416
2.0692	0.5708	0.892	0.645
2.0624	0.6768	0.87	0.696
2.2528	0.3888	0.901	0.51
2.1	0.4756	0.893	0.545
2.244	0.6536	0.883	0.596
2.1472	1.1968	0.888	0.412
2.1348	0.57	0.891	0.651
2.4136	0.6824	0.877	0.695
2.1984	0.3856	0.889	0.519
2.072	0.4756	0.89	0.545
2.0624	0.652	0.87	0.595
2.2532	1.1912	0.901	0.415
2.098	0.574	0.892	0.651
2.2468	0.684	0.885	0.697
2.146	0.3752	0.893	0.502
2.1368	0.4776	0.9	0.536
2.4144	0.6524	0.876	0.59
2.1956	1.1876	0.892	0.418
2.072	0.5692	0.894	0.652
2.0588	0.684	0.872	0.681
2.2536	0.374	0.897	0.521
2.0984	0.4576	0.888	0.534
2.2488	0.6492	0.885	0.591
2.1476	1.182	0.893	0.425
2.1352	0.5728	0.893	0.656
2.4276	0.688	0.876	0.676
2.1936	0.3692	0.889	0.518
2.076	0.4432	0.89	0.491
2.0564	0.646	0.875	0.588
2.2508	1.1824	0.909	0.427
2.0988	0.5736	0.889	0.657
2.2496	0.692	0.886	0.674
2.1488	0.3628	0.894	0.507
2.13	0.4276	0.882	0.468
2.4352	0.6396	0.87	0.582
2.1892	1.1784	0.891	0.426
2.0772	0.5728	0.894	0.661
2.0576	0.6928	0.879	0.664
2.2536	0.3592	0.907	0.518
2.0972	0.4148	0.888	0.428
2.2528	0.6484	0.887	0.59
2.1516	1.174	0.895	0.417
2.1392	0.5696	0.886	0.641
2.4316	0.6924	0.869	0.664
2.1864	0.3532	0.89	0.519
2.0816	0.4288	0.891	0.447
2.0572	0.6468	0.879	0.59
2.2532	1.1644	0.906	0.415
2.096	0.566	0.893	0.629
2.2544	0.6956	0.887	0.633
2.1544	0.3472	0.9	0.517
2.14	0.4516	0.886	0.457
2.432	0.6436	0.869	0.591
2.1864	1.1632	0.895	0.414
2.0828	0.5576	0.883	0.63
2.0592	0.7	0.875	0.651
2.252	0.3452	0.915	0.514
2.094	0.4516	0.892	0.457
2.2552	0.6372	0.883	0.59
2.158	1.1604	0.896	0.413
2.1424	0.5512	0.887	0.636
2.43	0.7032	0.868	0.641
2.1868	0.9788	0.896	0.693
2.0852	0.6384	0.89	0.595
2.0576	1.1524	0.874	0.403
2.2532	0.5444	0.906	0.635
2.0928	0.704	0.892	0.665
2.2568	0.9912	0.883	0.694
2.1596	0.638	0.897	0.595
2.14	1.152	0.892	0.406
2.4288	0.5384	0.873	0.634
2.1856	0.7064	0.887	0.667
2.0844	0.9972	0.89	0.702
2.0564	0.628	0.874	0.6
2.256	1.1512	0.904	0.411
2.0872	0.5404	0.893	0.632
2.258	0.7104	0.887	0.681
2.1608	1.0064	0.897	0.71
2.138	0.6316	0.891	0.594
2.4236	1.152	0.871	0.41
2.1868	0.5336	0.888	0.62
2.0632	0.714	0.894	0.674
2.0548	1.0164	0.878	0.717
2.2588	0.6312	0.905	0.594
2.088	1.1416	0.889	0.41
2.2608	0.5316	0.88	0.617
2.1572	1.0272	0.892	0.736
2.1404	0.7148	0.892	0.681
2.426	0.6268	0.875	0.599
2.1832	1.134	0.892	0.407
2.0664	0.536	0.895	0.623
2.0552	1.0352	0.88	0.739
2.2592	0.7204	0.905	0.695
2.0852	0.6276	0.888	0.6
2.2636	1.1376	0.881	0.404
2.1644	0.5464	0.891	0.628
2.1384	1.0492	0.896	0.738
2.4224	0.7252	0.874	0.695
2.1764	0.6232	0.887	0.597
2.068	1.1316	0.896	0.408
2.052	0.5492	0.879	0.627
2.26	1.0532	0.9	0.714
2.0848	0.7252	0.888	0.7
2.2644	0.622	0.881	0.592
2.1676	1.1356	0.889	0.405
2.14	0.5528	0.897	0.631
2.4204	1.0692	0.873	0.704
2.1744	0.7256	0.887	0.691
2.0704	0.6248	0.897	0.595
2.0528	1.134	0.879	0.399
2.262	0.5696	0.901	0.644
2.0888	1.0864	0.89	0.719
2.2692	0.7348	0.883	0.7
2.1684	0.6208	0.889	0.595
2.1408	1.1368	0.897	0.392
2.4204	0.5788	0.877	0.65
2.1728	1.0912	0.891	0.728
2.0736	0.734	0.894	0.706
2.0508	0.614	0.882	0.585
2.264	1.1288	0.902	0.394
2.0892	0.584	0.89	0.649
2.2688	1.1044	0.879	0.714
2.1704	0.734	0.886	0.706
2.1404	0.6208	0.893	0.586
2.4216	1.1304	0.87	0.393
2.1728	0.5852	0.89	0.646
2.0724	1.1196	0.894	0.719
2.046	0.7376	0.884	0.711
2.2624	0.6152	0.897	0.586
2.0888	1.1324	0.89	0.393
2.2724	0.6044	0.881	0.662
2.1732	1.1312	0.891	0.717
2.1372	0.74	0.878	0.701
2.4216	0.614	0.87	0.585
2.1692	1.122	0.888	0.39
2.088	0.6116	0.886	0.664
2.044	1.1484	0.883	0.726
2.262	0.7464	0.897	0.722
2.084	0.6072	0.888	0.587
2.2724	1.1248	0.886	0.397
2.1748	0.618	0.886	0.662
2.14	1.1588	0.884	0.712
2.416	0.7444	0.873	0.725
2.166	0.5988	0.887	0.57
2.0904	1.1288	0.888	0.395
2.0436	0.6296	0.883	0.661
2.258	1.1772	0.904	0.713
2.084	0.7444	0.884	0.72
2.2744	0.5972	0.886	0.564
2.1784	1.126	0.884	0.377
2.1388	0.6216	0.884	0.675
2.416	1.1884	0.868	0.704
2.1628	0.742	0.891	0.73
2.0916	0.5952	0.889	0.565
2.0416	1.1248	0.882	0.385
2.262	0.622	0.901	0.666
2.0876	1.2052	0.885	0.713
2.2744	0.7388	0.886	0.726
2.1796	0.5824	0.881	0.548
2.1396	1.1248	0.888	0.382
2.4144	0.618	0.864	0.666
2.1612	1.2172	0.894	0.701
2.0928	0.7336	0.893	0.733
2.0372	0.5828	0.884	0.548
2.2672	1.118	0.899	0.385
2.0864	0.6132	0.881	0.672
2.2764	1.2312	0.886	0.713
2.1816	0.7356	0.882	0.73
2.144	0.582	0.884	0.544
2.4116	1.1316	0.866	0.395
2.158	0.6104	0.893	0.68
2.0916	1.2468	0.893	0.695
2.0356	0.7344	0.89	0.736
2.2724	0.5868	0.901	0.549
2.0876	1.1288	0.887	0.393
2.2776	0.5992	0.886	0.673
2.1808	1.2572	0.881	0.705
2.1424	0.7324	0.889	0.732
2.4116	0.5852	0.866	0.551
2.1564	1.1296	0.892	0.4
2.0924	0.5984	0.893	0.667
2.0348	1.2768	0.884	0.688
2.2736	0.732	0.905	0.72
2.0876	0.5836	0.887	0.546
2.2792	1.1256	0.885	0.401
2.1844	0.5916	0.888	0.675
2.1436	1.2776	0.889	0.71
2.4104	0.7336	0.863	0.726
2.1472	0.5856	0.888	0.548
2.094	1.1264	0.894	0.402
2.0356	0.5936	0.885	0.668
2.2736	1.278	0.905	0.697
2.0868	0.73	0.891	0.729
2.2828	0.5852	0.887	0.547
2.1844	1.1204	0.888	0.403
2.1456	0.5868	0.89	0.661
2.4068	1.2812	0.861	0.698
2.1448	0.7296	0.887	0.734
2.094	0.5888	0.894	0.558
2.0352	1.122	0.884	0.402
2.2716	0.588	0.905	0.66
2.088	1.284	0.891	0.703
2.284	0.726	0.887	0.735
2.1868	0.5876	0.889	0.557
2.1416	1.13	0.889	0.407
2.4056	0.5816	0.861	0.664
2.1432	1.2888	0.883	0.716
2.0916	0.7252	0.898	0.736
2.0328	0.584	0.893	0.558
2.27	1.1304	0.904	0.411
2.08	0.5784	0.888	0.672
2.288	1.2924	0.885	0.716
2.1924	0.7208	0.882	0.737
2.1404	0.5872	0.893	0.556
2.4024	1.1224	0.853	0.406
2.1408	0.5732	0.887	0.666
2.0888	1.2916	0.893	0.709
2.0312	0.7212	0.887	0.732
2.272	0.5876	0.905	0.557
2.0776	1.1212	0.887	0.406
2.2856	0.572	0.893	0.662
2.1944	1.294	0.883	0.71
2.1432	0.7212	0.891	0.725
2.4	0.5904	0.852	0.564
2.1396	1.1176	0.891	0.411
2.088	0.564	0.9	0.671
2.0292	1.2968	0.886	0.708
2.274	0.716	0.902	0.744
2.0768	0.5904	0.89	0.564
2.2864	1.1148	0.89	0.414
2.196	0.5556	0.878	0.661
2.1404	1.2948	0.884	0.711
2.3992	0.7108	0.852	0.738
2.1344	0.5928	0.888	0.567
2.0888	1.1128	0.901	0.413
2.0276	0.5596	0.881	0.655
2.2776	1.2892	0.896	0.715
2.0852	0.7028	0.89	0.735
2.2864	0.5916	0.893	0.565
2.2008	1.1128	0.88	0.417
2.1428	0.5516	0.881	0.659
2.4008	1.2848	0.854	0.712
2.1344	0.6876	0.892	0.729
2.0876	0.5864	0.9	0.566
2.0276	1.1132	0.881	0.416
2.2788	0.5476	0.891	0.661
2.0824	1.2756	0.889	0.711
2.2896	0.6868	0.887	0.725
2.2008	0.6004	0.877	0.564
2.1428	1.116	0.885	0.415
2.3992	0.538	0.853	0.656
2.1316	1.2668	0.896	0.704
2.0888	0.676	0.901	0.738
2.0256	0.5824	0.886	0.562
2.2848	1.1124	0.893	0.412
2.0832	0.5352	0.887	0.646
2.2928	1.2636	0.892	0.699
2.2004	0.666	0.876	0.73
2.1428	0.58	0.885	0.562
2.396	1.1156	0.852	0.419
2.1308	0.53	0.891	0.647
2.086	1.258	0.905	0.699
2.0256	0.66	0.886	0.721
2.2868	0.5624	0.903	0.548
2.0824	1.1152	0.893	0.423
2.2944	0.5276	0.889	0.637
2.202	1.2572	0.877	0.707
2.1416	0.65	0.885	0.737
2.3956	0.5644	0.837	0.55
2.1292	1.112	0.89	0.411
2.0848	0.5244	0.905	0.622
2.0248	1.2524	0.885	0.701
2.2856	0.646	0.903	0.745
2.0864	0.5584	0.89	0.536
2.2996	1.6468	0.881	0.265
2.1848	1.2452	0.881	0.699
2.1428	0.6364	0.889	0.737
2.3944	0.5604	0.837	0.548
2.1268	1.6372	0.889	0.272
2.0852	1.2416	0.901	0.685
2.0236	0.6272	0.885	0.723
2.2668	0.5632	0.904	0.554
2.0792	1.6148	0.887	0.271
2.3	1.2324	0.886	0.684
2.1852	0.6208	0.881	0.701
2.1416	0.5704	0.889	0.552
2.376	1.6136	0.824	0.263
2.1224	1.2264	0.883	0.693
2.086	0.6132	0.896	0.724
2.0228	0.5748	0.884	0.551
2.2672	1.6244	0.904	0.269
2.0808	1.2196	0.888	0.693
2.3016	0.602	0.887	0.711
2.1876	0.5808	0.882	0.562
2.142	1.6248	0.894	0.268
2.3772	1.2172	0.821	0.672
2.1204	0.5944	0.886	0.69
2.09	0.5872	0.894	0.569
2.0204	1.6312	0.889	0.269
2.2692	1.2132	0.905	0.678
2.0788	0.5876	0.887	0.697
2.304	0.5924	0.884	0.579
2.1888	1.6316	0.879	0.27
2.148	1.2156	0.895	0.686
2.3764	0.5768	0.821	0.681
2.116	0.5952	0.883	0.576
2.0928	1.6352	0.895	0.274
2.0148	1.22	0.886	0.674
2.2688	0.5864	0.905	0.705
2.0752	0.6004	0.886	0.579
2.3052	1.6464	0.888	0.275
2.19	1.22	0.879	0.681
2.1432	0.5928	0.893	0.712
2.3728	0.6072	0.826	0.584
2.1144	1.6516	0.884	0.273
2.0936	1.2228	0.895	0.673
2.0132	0.598	0.886	0.711
2.2688	0.6176	0.901	0.585
2.0748	1.6584	0.882	0.276
2.3056	1.2228	0.888	0.672
2.1904	0.6036	0.879	0.72
2.1448	0.618	0.89	0.58
2.3696	1.654	0.831	0.28
2.1148	1.2272	0.884	0.676
2.0904	0.6116	0.898	0.712
2.0108	0.6216	0.885	0.58
2.2696	1.6688	0.902	0.279
2.074	1.2292	0.885	0.646
2.31	0.6224	0.89	0.71
2.2008	0.6388	0.878	0.592
2.142	1.6672	0.894	0.279
2.37	1.2172	0.832	0.657
2.1124	0.6288	0.883	0.727
2.0872	0.6368	0.896	0.598
2.0104	1.6736	0.884	0.278
2.2736	1.2096	0.902	0.65
2.0736	0.6364	0.89	0.736
2.3132	0.6352	0.891	0.596
2.2264	1.678	0.874	0.279
2.1412	1.1976	0.894	0.651
2.378	0.6388	0.838	0.719
2.1088	0.632	0.878	0.589
2.0888	1.6756	0.897	0.278
2.0084	1.1824	0.884	0.651
2.274	0.6504	0.902	0.724
2.0736	0.6368	0.89	0.594
2.3116	1.6868	0.894	0.282
2.2424	1.1724	0.877	0.654
2.1424	0.6548	0.889	0.739
2.3872	0.6344	0.848	0.593
2.1096	1.6952	0.887	0.285
2.0852	1.1644	0.895	0.633
2.0088	0.6624	0.888	0.74
2.2724	0.6392	0.901	0.592
2.0704	1.702	0.876	0.282
2.31	1.1528	0.89	0.641
2.2504	0.6736	0.866	0.735
2.144	0.64	0.889	0.592
2.3796	1.7092	0.834	0.285
2.1088	1.1448	0.887	0.637
2.0844	0.6788	0.895	0.731
2.0068	0.638	0.891	0.595
2.2724	1.7076	0.901	0.284
2.0796	1.1364	0.88	0.628
2.3148	0.688	0.887	0.728
2.2692	0.6408	0.87	0.598
2.1452	1.7156	0.89	0.286
2.3832	1.1308	0.845	0.617
2.1048	0.6908	0.889	0.743
2.0856	0.6412	0.896	0.594
2.006	1.7212	0.896	0.285
2.2696	0.6948	0.9	0.717
2.078	0.974	0.883	0.785
2.3172	0.64	0.891	0.589
2.2804	1.7168	0.874	0.276
2.146	0.6948	0.894	0.736
2.3872	0.9704	0.846	0.791
2.1008	0.6484	0.893	0.601
2.0856	1.7052	0.899	0.285
2.0064	0.6976	0.896	0.739
2.2676	0.9704	0.899	0.796
2.08	0.6408	0.875	0.598
2.3228	1.7008	0.881	0.282
2.298	0.7004	0.862	0.759
2.1484	0.97	0.891	0.793
2.3836	0.6344	0.853	0.592
2.0948	1.6948	0.889	0.286
2.0876	0.698	0.896	0.737
2.0056	0.9676	0.89	0.787
2.2652	0.6248	0.898	0.592
2.0792	1.692	0.876	0.285
2.3224	0.6996	0.881	0.734
2.3104	0.9648	0.867	0.791
2.1476	0.6204	0.891	0.593
2.3828	1.678	0.853	0.285
2.0932	0.6996	0.879	0.734
2.0844	0.9668	0.901	0.79
2.0036	0.614	0.884	0.587
2.2624	1.6716	0.901	0.287
2.0784	0.7004	0.885	0.734
2.3244	0.966	0.882	0.794
2.332	0.6072	0.868	0.588
2.1496	1.6676	0.901	0.291
[truncated: 9,324 more rows]

## Sheet: Fig3d
IF	Salm KD IF		IF	Salm KD IF		IF (WT)	Salm (IF KD)
Myofibrils	Myofibrils		Sarcomeres/Cell	Sarcomeres/Cell		Sarcomeres/Myofibril	Sarcomeres/Myofibril
0	100		0.001	79.58		0	100
0	90		0	33.78		0	66.6667
0	66		0.01	22.3		0	100
						0	100
						0	66.6667
						0	100
						0	100
						0	66.6667
						0	100
						0	33.3333
						0	66.6667
						0	66.6667
						0	100
						0	66.6667
						0	100
						0	100
						0	66.6667
						0	100
						0	0
						0	100
						0	33.3333
						0	100
						0	100
						0	100
						0	100
						0	66.6667
						0	100
						0	0
						0	50
						0	100
						0	100
						0	100
						0	100
						0	66.6667
						0	100
						0	66.6667
						0	33.3333
						0	100
						0	100
						0	66.6667
						0	66.6667
						0	66.6667
						0	50
						0	100
						0	100
						0	66.6667
						0	100
						0	100
						0	100
						0	100
							100
						0	100
						0	100
						0	66.6667
						0	66.6667
						0	66.6667
						0	33.3333
						0	66.6667
						0	33.3333
						0	100
						0	66.6667
						0	100
						0	66.6667
						0	66.6667
						0	66.6667
						0	100
						0	66.6667
						0	100
						0	100
						0	66.6667
						0	100
						0	33.3333
						0	100
						0	100
						0	66.6667
						0	100
						0	66.6667
						0	100
						0	100
						0	33.3333
						0
						0	42.8571
						0	66.6667
						0	87.5
						0	20
						0	10
						0	22.2222
						0	22.2222
						0	0
						0	66.6667
						0	33.3333
						0	11.1111
						0	40
						0	0
						0	40
						0	40
						0	30
						0	71.4286
						0	25
						0	50
						0	87.5
							55.5556
						0	30
						0	0
						0	11.1111
						0	10
						0	11.1111
						0	22.2222
						0	11.1111
						0	50
						0	30
						0	45.4545
						0	20
						0	20
						0	33.3333
						0	40
							33.3333
							0
							50
							55.5556
							33.3333
							22.2222
							25
							80
							50
							33.3333
							45.4545
							33.3333
							0
							33.3333
							37.5
							0
							66.6667
							20
							0
							40
							40
							50
							0
							0
							40
							60
							0
							40
							0
							0
							50
							20
							40
							0
							50
							40
							20
							20
							20
							40
							40
							0
							0
							20
							0
							0
							40
							40
							20
							33.3333
							40
							0
							20
							20
							0
							50
							0
							20
							16.6667
							25
							0
							0
							20
							33.3333
							20

## Sheet: Fig3e
IF	Salm KD IF	IF (WT)	Salm (IF KD)
Cell	Cell	Myofibril	Myofibril
0.001	14.44	0	23.3333
0	3.822	0	13.3333
0.01	2.45	0	13.3333
		0	20
		0	6.66667
		0	13.3333
		0	13.3333
		0	16.6667
		0	20
		0	6.66667
		0	10
		0	13.3333
		0	20
		0	10
		0	15
		0	10
		0	16.6667
		0	16.6667
		0	0
		0	26.6667
		0	6.66667
		0	20
		0	16.6667
		0	25
		0	16.6667
		0	13.3333
		0	20
		0	0
		0	15
		0	20
		0	16.6667
		0	25
		0	20
		0	6.66667
		0	13.3333
		0	20
		0	10
		0	23.3333
		0	13.3333
		0	10
		0	13.3333
		0	6.66667
		0	5
		0	13.3333
		0	26.6667
		0	13.3333
		0	10
		0	13.3333
		0	13.3333
		0	10
			13.3333
		0	23.3333
		0	23.3333
		0	13.3333
		0	10
		0	10
		0	3.33333
		0	13.3333
		0	3.33333
		0	10
		0	6.66667
		0	13.3333
		0	13.3333
		0	13.3333
		0	10
		0	16.6667
		0	10
		0	13.3333
		0	20
		0	16.6667
		0	26.6667
		0	3.33333
		0	20
		0	26.6667
		0	16.6667
		0	20
		0	10
		0	16.6667
		0	26.6667
		0	10
		0
		0	7.14286
		0	7.77778
		0	10
		0	3
		0	1
		0	2.22222
		0	2.22222
		0	0
		0	6.66667
		0	5.55556
		0	1.11111
		0	4
		0	0
		0	5
		0	5
		0	3
		0	8.57143
		0	2.5
		0	6
		0	8.75
			6.66667
		0	3
		0	0
		0	1.11111
		0	1
		0	1.11111
		0	2.22222
		0	1.11111
		0	6
		0	3
		0	5.45455
		0	2
		0	2
		0	3.33333
		0	5
			3.33333
			0
			5
			6.66667
			4.44444
			2.22222
			2.5
			8
			7
			3.33333
			4.54545
			3.33333
			0
			4.44444
			3.75
			0
			6.66667
			2
			0
			4
			4
			5
			0
			0
			6
			6
			0
			4
			0
			0
			7.5
			2
			6
			0
			7.5
			4
			4
			2
			2
			4
			4
			0
			0
			2
			0
			0
			4
			4
			2
			3.33333
			4
			0
			2
			2
			0
			5
			0
			2
			1.66667
			2.5
			0
			0
			2
			3.33333
			2

## Sheet: Fig4g
IF	NCDN KD IF	IF	TDT	DF	Leg	H15 KD TDT	NCDN KD IF
Size	Size	Shape	Shape	Shape	Shape	Shape	Shape
2.3488	4.5476	0.882	0.5	0.442	0.809	0.331	0.875
2.1128	0.0676	0.89	0.541	0.218	0.608	0.725	0.693
2.2404	3.7828	0.879	0.506	0.324	0.471	0.845	0.884
2.1216	3.3484	0.899	0.525	0.49	0.314	0.543	0.859
2.078	2.9132	0.888	0.455	0.463	0.437	0.724	0.852
2.0248	0.2704	0.868	0.4	0.714	0.242	0.442	0.455
2.2872	1.326	0.894	0.6	0.434	0.311	0.448	0.871
2.1956	0.0848	0.88	0.549	0.219	0.281	0.528	0.661
2.2984	2.3188	0.888	0.793	0.33	0.263	0.437	0.83
2.342	1.1352	0.888	0.46	0.472	0.284	0.516	0.741
2.0788	3.4752	0.889	0.722	0.463	0.164	0.808	0.835
2.2292	2.6952	0.88	0.418	0.727	0.252	0.592	0.748
2.1172	3.2432	0.897	0.427	0.44	0.144	0.328	0.88
2.072	3.1876	0.886	0.719	0.219	0.368	0.738	0.87
2.018	0.0276	0.869	0.373	0.324	0.255	0.84	0.574
2.2836	0.5448	0.893	0.412	0.476	0.193	0.541	0.609
2.1884	5.0148	0.882	0.424	0.462	0.763	0.744	0.637
2.292	2.4124	0.895	0.685	0.714	0.131	0.443	0.49
2.334	0.4632	0.885	0.679	0.429	0.786	0.445	0.653
2.0732	4.7836	0.886	0.638	0.218	0.41	0.519	0.761
2.2208	0.0736	0.876	0.83	0.332	0.359	0.445	0.778
2.1136	4.5476	0.9	0.746	0.467	0.383	0.524	0.875
2.0616	0.0676	0.887	0.555	0.46	0.197	0.819	0.693
2.01	3.7828	0.871	0.472	0.721	0.174	0.591	0.884
2.2784	3.3484	0.891	0.375	0.426	0.354	0.328	0.859
2.184	2.9132	0.881	0.426	0.215	0.659	0.736	0.852
2.2848	0.2704	0.892	0.422	0.339	0.566	0.84	0.455
2.3272	1.326	0.883	0.384	0.47	0.456	0.542	0.871
2.0696	0.0848	0.89	0.746	0.452	0.371	0.762	0.661
2.2168	2.3188	0.878	0.586	0.72	0.477	0.44	0.83
2.1084	1.1352	0.903	0.365	0.443	0.405	0.455	0.741
2.054	3.4752	0.884	0.344	0.219	0.808	0.512	0.835
2.0096	2.6952	0.87	0.699	0.34	0.607	0.447	0.748
2.2712	3.2432	0.888	0.336	0.461	0.48	0.519	0.88
2.18	3.1876	0.879	0.756	0.454	0.314	0.817	0.87
2.276	0.0276	0.892	0.328	0.72	0.437	0.589	0.574
2.3204	0.5448	0.876	0.387	0.441	0.241	0.744	0.609
2.0736	5.0148	0.896	0.391	0.217	0.312	0.338	0.637
2.2164	2.4124	0.875	0.763	0.333	0.28	0.842	0.49
2.1092	0.4632	0.899	0.614	0.452	0.269	0.556	0.653
2.0468	4.7836	0.884	0.788	0.45	0.286	0.755	0.761
2.0092	0.0736	0.874	0.497	0.724	0.164	0.45	0.778
2.284	4.5092	0.897	0.537	0.433	0.258	0.469	0.871
2.1744	0.0608	0.886	0.762	0.215	0.144	0.517	0.708
2.278	3.7432	0.897	0.366	0.338	0.367	0.449	0.891
2.3108	3.3116	0.883	0.568	0.446	0.225	0.543	0.859
2.0744	2.8768	0.896	0.655	0.438	0.192	0.824	0.849
2.2156	0.234	0.878	0.574	0.715	0.748	0.595	0.454
2.1096	1.3032	0.9	0.389	0.432	0.129	0.749	0.881
2.0484	0.0804	0.885	0.787	0.213	0.783	0.341	0.643
2.0164	2.3	0.877	0.543	0.341	0.407	0.854	0.835
2.28	1.1156	0.897	0.592	0.432	0.358	0.56	0.748
2.1692	3.4424	0.88	0.414	0.433	0.381	0.757	0.836
2.2792	2.6128	0.894	0.546	0.715	0.197	0.45	0.751
2.3044	3.2072	0.875	0.504	0.436	0.175	0.465	0.877
2.074	3.1588	0.894	0.366	0.215	0.362	0.522	0.869
2.2144	0.0232	0.881	0.469	0.336	0.667	0.449	0.554
2.1084	0.5276	0.895	0.578	0.433	0.571	0.542	0.604
2.0392	4.97	0.881	0.574	0.437	0.456	0.825	0.635
2.0132	2.3904	0.876	0.787	0.714	0.375	0.591	0.491
2.2848	0.456	0.895	0.439	0.443	0.484	0.749	0.663
2.1676	4.7836	0.879	0.564	0.213	0.401	0.341	0.761
2.2748	0.0672	0.888	0.442	0.338	0.801	0.86	0.79
2.3048	4.5092	0.869	0.725	0.434	0.6	0.563	0.871
2.07	0.0608	0.893	0.385	0.44	0.483	0.767	0.708
2.2136	3.7432	0.881	0.662	0.709	0.314	0.446	0.891
2.1096	3.3116	0.896	0.44	0.447	0.445	0.466	0.859
2.0372	2.8768	0.871	0.768	0.214	0.237	0.527	0.849
2.008	0.234	0.879	0.455	0.346	0.312	0.451	0.454
2.2864	1.3032	0.895	0.599	0.419	0.286	0.505	0.881
2.1716	0.0804	0.872	0.763	0.43	0.273	0.83	0.643
2.2764	2.3	0.885	0.435	0.706	0.287	0.587	0.835
2.3032	1.1156	0.876	0.593	0.439	0.163	0.749	0.748
2.0716	3.4424	0.889	0.519	0.214	0.261	0.342	0.836
2.2116	2.6128	0.885	0.694	0.343	0.144	0.861	0.751
2.106	3.2072	0.898	0.474	0.414	0.368	0.566	0.877
2.0364	3.1588	0.874	0.471	0.423	0.225	0.772	0.869
2.0032	0.0232	0.881	0.485	0.709	0.192	0.447	0.554
2.2884	0.5276	0.887	0.812	0.439	0.757	0.468	0.604
2.1724	4.97	0.872	0.652	0.208	0.127	0.53	0.635
2.2768	2.3904	0.889	0.517	0.339	0.777	0.455	0.491
2.2988	0.456	0.875	0.43	0.407	0.405	0.493	0.663
2.0704	4.7836	0.894	0.547	0.421	0.358	0.834	0.761
2.2136	0.0672	0.881	0.487	0.697	0.379	0.593	0.79
2.1136	4.5516	0.89	0.516	0.452	0.198	0.749	0.87
2.0296	0.0656	0.877	0.441	0.214	0.174	0.342	0.747
2.004	3.7772	0.881	0.492	0.337	0.373	0.856	0.889
2.2964	3.346	0.89	0.811	0.394	0.674	0.564	0.854
2.166	2.9532	0.877	0.458	0.414	0.573	0.764	0.858
2.2784	0.2464	0.89	0.56	0.686	0.455	0.457	0.478
2.2772	1.3264	0.875	0.617	0.455	0.373	0.453	0.887
2.0748	0.0868	0.9	0.556	0.208	0.469	0.519	0.652
2.2108	2.3284	0.88	0.892	0.346	0.403	0.455	0.845
2.1124	1.138	0.885	0.501	0.387	0.806	0.516	0.741
2.0256	3.4608	0.875	0.428	0.414	0.601	0.833	0.831
1.9992	2.6492	0.87	0.601	0.681	0.488	0.601	0.759
2.2988	3.2428	0.891	0.613	0.455	0.314	0.757	0.874
2.1644	3.1904	0.878	0.412	0.211	0.443	0.339	0.882
2.2828	0.0296	0.888	0.503	0.337	0.235	0.859	0.608
2.224	0.5408	0.884	0.529	0.379	0.311	0.558	0.608
2.0824	5.0216	0.894	0.535	0.414	0.287	0.778	0.639
2.2092	2.4196	0.879	0.452	0.68	0.276	0.455	0.5
2.1132	0.4676	0.885	0.526	0.454	0.29	0.449	0.68
2.026	4.7836	0.874	0.484	0.208	0.164	0.518	0.761
2.0008	0.072	0.87	0.51	0.337	0.265	0.451	0.768
2.2976	4.5316	0.891	0.303	0.374	0.368	0.512	0.869
2.162	0.0584	0.877	0.455	0.408	0.144	0.834	0.787
2.2752	3.7592	0.888	0.58	0.684	0.225	0.603	0.889
2.2264	3.324	0.882	0.494	0.457	0.192	0.755	0.867
2.082	2.9172	0.89	0.442	0.208	0.762	0.341	0.862
2.208	0.2236	0.879	0.282	0.337	0.125	0.86	0.462
2.1108	1.3116	0.887	0.479	0.363	0.781	0.564	0.877
2.02	0.0832	0.871	0.66	0.418	0.404	0.782	0.653
1.9968	2.3184	0.874	0.389	0.685	0.358	0.46	0.848
2.2992	1.1196	0.888	0.465	0.446	0.375	0.451	0.753
2.1592	3.4356	0.881	0.508	0.2	0.199	0.515	0.833
2.2732	2.588	0.888	0.687	0.337	0.174	0.451	0.765
2.2308	3.2256	0.883	0.445	0.35	0.369	0.544	0.878
2.0824	3.1692	0.89	0.485	0.418	0.677	0.834	0.882
2.2076	0.0276	0.878	0.402	0.679	0.576	0.603	0.592
2.1092	0.5356	0.886	0.69	0.434	0.454	0.766	0.607
2.0116	4.9948	0.871	0.358	0.339	0.369	0.331	0.641
1.9956	2.3952	0.873	0.595	0.414	0.47	0.848	0.498
2.306	0.4536	0.894	0.501	0.375	0.402	0.557	0.678
2.1608	4.7836	0.882	0.489	0.308	0.822	0.785	0.761
2.2684	0.0688	0.878	0.428	0.417	0.596	0.46	0.791
2.2356	4.5316	0.885	0.508	0.673	0.487	0.451	0.869
2.0872	0.0584	0.887	0.569	0.836	0.282	0.503	0.787
2.2036	3.7592	0.886	0.587	0.454	0.452	0.455	0.889
2.1112	3.324	0.893	0.393	0.337	0.234	0.553	0.867
2.0104	2.9172	0.871	0.456	0.314	0.311	0.855	0.862
1.996	0.2236	0.874	0.435	0.405	0.288	0.596	0.462
2.3112	1.3116	0.893	0.688	0.375	0.274	0.769	0.877
2.1648	0.0832	0.878	0.449	0.416	0.288	0.333	0.653
2.2696	2.3184	0.881	0.66	0.667	0.165	0.86	0.848
2.236	1.1196	0.889	0.5	0.872	0.269	0.572	0.753
2.0888	3.4356	0.889	0.542	0.45	0.159	0.786	0.833
2.198	2.588	0.889	0.521	0.339	0.369	0.456	0.765
2.1108	3.2256	0.892	0.506	0.404	0.225	0.445	0.878
2.0088	3.1692	0.87	0.454	0.318	0.191	0.502	0.882
2	0.0276	0.879	0.399	0.375	0.752	0.457	0.592
2.3116	0.5356	0.893	0.601	0.415	0.124	0.561	0.607
2.1648	4.9948	0.874	0.546	0.684	0.783	0.845	0.641
2.27	2.3952	0.886	0.8	0.868	0.408	0.593	0.498
2.246	0.4536	0.881	0.462	0.451	0.353	0.774	0.678
2.0916	4.7836	0.887	0.722	0.335	0.371	0.335	0.761
2.1984	0.0688	0.889	0.417	0.4	0.2	0.838	0.791
2.1116	4.5464	0.893	0.427	0.318	0.173	0.578	0.883
2.0064	0.0584	0.865	0.719	0.375	0.37	0.783	0.761
1.998	3.7544	0.877	0.373	0.418	0.683	0.455	0.895
2.3116	3.3168	0.88	0.411	0.693	0.575	0.459	0.861
2.1592	2.9612	0.874	0.424	0.863	0.449	0.452	0.862
2.2692	0.2012	0.886	0.687	0.453	0.355	0.505	0.44
2.2432	1.3164	0.887	0.679	0.337	0.468	0.57	0.864
2.0964	0.0868	0.883	0.643	0.315	0.401	0.849	0.652
2.1988	2.3248	0.884	0.833	0.397	0.817	0.609	0.861
2.1084	1.1196	0.895	0.752	0.375	0.594	0.761	0.763
2.0032	3.4244	0.868	0.544	0.419	0.492	0.335	0.832
1.9936	2.5432	0.884	0.474	0.677	0.282	0.842	0.759
2.3184	3.2288	0.879	0.375	0.869	0.443	0.612	0.883
2.1572	3.164	0.873	0.428	0.447	0.232	0.789	0.876
2.2732	0.0292	0.884	0.424	0.331	0.311	0.455	0.589
2.2848	0.524	0.888	0.383	0.315	0.289	0.459	0.616
2.0948	4.99	0.879	0.746	0.403	0.277	0.455	0.643
2.1972	2.4064	0.88	0.366	0.375	0.289	0.491	0.51
2.1068	0.4604	0.895	0.587	0.413	0.164	0.573	0.694
1.986	4.5404	0.86	0.345	0.677	0.276	0.855	0.797
1.996	0.0696	0.881	0.335	0.869	0.371	0.605	0.751
2.3144	4.5464	0.89	0.699	0.446	0.159	0.758	0.883
2.156	0.0584	0.869	0.753	0.321	0.225	0.334	0.761
2.276	3.7544	0.88	0.328	0.316	0.191	0.837	0.895
2.282	3.3168	0.887	0.387	0.398	0.752	0.578	0.861
2.096	2.9612	0.885	0.39	0.375	0.123	0.784	0.862
2.1972	0.2012	0.887	0.763	0.415	0.772	0.446	0.44
2.1156	1.3164	0.889	0.617	0.679	0.408	0.453	0.864
1.9876	0.0868	0.861	0.788	0.882	0.372	0.454	0.652
1.9996	2.3248	0.879	0.497	0.443	0.352	0.495	0.861
2.316	1.1196	0.9	0.538	0.32	0.198	0.58	0.763
2.1572	3.4244	0.869	0.761	0.314	0.174	0.852	0.832
2.276	2.5432	0.885	0.366	0.392	0.374	0.61	0.759
2.2844	3.2288	0.883	0.571	0.375	0.687	0.333	0.883
2.1012	3.164	0.887	0.655	0.419	0.566	0.742	0.876
2.196	0.0292	0.886	0.573	0.672	0.448	0.827	0.589
2.116	0.524	0.889	0.389	0.882	0.355	0.579	0.616
1.9904	4.99	0.857	0.779	0.443	0.468	0.789	0.643
1.994	2.4064	0.882	0.541	0.336	0.4	0.444	0.51
2.3192	0.4604	0.892	0.592	0.311	0.809	0.45	0.694
2.1576	4.5404	0.864	0.415	0.393	0.596	0.459	0.797
2.2716	0.0696	0.883	0.546	0.375	0.498	0.503	0.751
2.2896	4.5804	0.889	0.507	0.421	0.282	0.579	0.884
2.108	0.0604	0.884	0.366	0.66	0.434	0.853	0.743
2.1924	3.778	0.885	0.469	0.908	0.231	0.608	0.887
2.118	3.3452	0.89	0.577	0.451	0.312	0.331	0.851
1.99	3.0336	0.857	0.574	0.333	0.292	0.732	0.86
1.9928	0.2068	0.882	0.787	0.311	0.281	0.846	0.448
2.3304	1.3464	0.896	0.439	0.393	0.293	0.594	0.876
2.156	0.0908	0.864	0.561	0.375	0.166	0.79	0.642
2.2716	2.3408	0.882	0.441	0.42	0.284	0.439	0.856
2.2956	1.1348	0.886	0.721	0.666	0.367	0.456	0.751
2.1088	3.4348	0.885	0.386	0.92	0.163	0.489	0.834
2.19	2.5612	0.889	0.669	0.443	0.225	0.447	0.76
2.1156	3.2672	0.891	0.441	0.352	0.188	0.577	0.879
1.9876	3.1812	0.856	0.769	0.326	0.753	0.855	0.881
1.9916	0.0328	0.89	0.457	0.389	0.119	0.616	0.617
2.3304	0.5268	0.896	0.599	0.375	0.784	0.33	0.613
2.1512	5.0212	0.867	0.763	0.42	0.414	0.73	0.643
2.2716	2.4312	0.875	0.436	0.645	0.369	0.843	0.517
2.3052	0.4688	0.89	0.592	0.915	0.344	0.587	0.695
2.108	4.6908	0.89	0.516	0.439	0.199	0.801	0.799
2.1884	0.0732	0.892	0.694	0.327	0.172	0.433	0.75
2.1156	4.552	0.887	0.475	0.319	0.381	0.46	0.878
1.9848	0.0536	0.869	0.471	0.386	0.686	0.447	0.759
1.9908	3.7568	0.885	0.485	0.371	0.578	0.498	0.891
2.3284	3.318	0.892	0.805	0.423	0.438	0.607	0.858
2.1484	3.0016	0.866	0.652	0.668	0.353	0.854	0.863
2.2752	0.1824	0.876	0.517	0.915	0.466	0.615	0.429
2.314	1.326	0.891	0.429	0.436	0.399	0.333	0.867
2.1136	0.086	0.883	0.555	0.321	0.822	0.737	0.658
2.1864	2.332	0.895	0.486	0.32	0.587	0.845	0.853
2.1144	1.1192	0.886	0.516	0.383	0.501	0.355	0.755
1.9968	3.4096	0.869	0.443	0.366	0.272	0.776	0.831
1.9888	2.4928	0.884	0.492	0.417	0.424	0.451	0.756
2.3292	3.2408	0.887	0.819	0.662	0.23	0.448	0.875
2.1488	3.1636	0.862	0.455	0.905	0.315	0.499	0.879
2.2776	0.0304	0.877	0.561	0.438	0.29	0.603	0.632
2.3152	0.5176	0.89	0.615	0.319	0.285	0.848	0.609
2.1172	4.9896	0.881	0.555	0.326	0.295	0.619	0.64
2.1912	2.4072	0.884	0.89	0.374	0.283	0.335	0.519
2.1148	0.458	0.89	0.499	0.364	0.164	0.738	0.712
1.9968	4.6412	0.869	0.432	0.417	0.183	0.832	0.804
1.9952	0.0692	0.883	0.605	0.662	0.366	0.357	0.747
2.338	4.552	0.887	0.611	0.931	0.225	0.779	0.878
2.1508	0.0536	0.859	0.412	0.438	0.19	0.451	0.759
2.2776	3.7568	0.877	0.499	0.311	0.743	0.45	0.891
2.3276	3.318	0.891	0.53	0.328	0.118	0.502	0.858
2.1196	3.0016	0.88	0.533	0.375	0.774	0.609	0.863
2.192	0.1824	0.881	0.449	0.354	0.419	0.816	0.429
2.1144	1.326	0.89	0.525	0.421	0.369	0.62	0.867
1.9964	0.086	0.868	0.484	0.675	0.353	0.334	0.658
1.9932	2.332	0.886	0.512	0.915	0.2	0.741	0.853
2.34	1.1192	0.893	0.305	0.433	0.173	0.849	0.755
2.1464	3.4096	0.861	0.455	0.308	0.386	0.354	0.831
2.2764	2.4928	0.881	0.579	0.329	0.683	0.771	0.756
2.3288	3.2408	0.886	0.494	0.376	0.584	0.45	0.875
2.1276	3.1636	0.871	0.441	0.35	0.432	0.454	0.879
2.19	0.0304	0.88	0.28	0.424	0.347	0.498	0.632
2.1148	0.5176	0.886	0.48	0.669	0.46	0.606	0.609
1.9944	4.9896	0.864	0.659	0.915	0.398	0.804	0.64
1.9924	2.4072	0.891	0.39	0.429	0.829	0.622	0.519
2.34	0.458	0.893	0.463	0.324	0.59	0.335	0.712
2.1452	4.6412	0.861	0.507	0.336	0.501	0.729	0.804
2.278	0.0692	0.877	0.683	0.374	0.272	0.846	0.747
2.338	4.5616	0.893	0.443	0.329	0.428	0.356	0.89
2.1248	0.052	0.869	0.483	0.422	0.228	0.781	0.694
2.1872	3.748	0.879	0.402	0.657	0.315	0.453	0.888
2.1236	3.3248	0.885	0.687	0.916	0.29	0.447	0.86
1.9904	3.044	0.866	0.357	0.435	0.285	0.5	0.857
1.9884	0.168	0.885	0.594	0.323	0.294	0.609	0.435
2.3388	1.3336	0.891	0.494	0.334	0.291	0.804	0.85
2.1392	0.0924	0.855	0.49	0.375	0.164	0.624	0.653
2.2636	2.3416	0.866	0.427	0.338	0.183	0.334	0.856
2.3424	1.1164	0.895	0.509	0.415	0.367	0.721	0.755
2.1248	3.392	0.871	0.569	0.653	0.225	0.855	0.83
2.1852	2.4532	0.884	0.587	0.91	0.19	0.34	0.735
2.1228	3.2424	0.884	0.389	0.439	0.743	0.76	0.884
1.9928	3.1612	0.867	0.471	0.317	0.119	0.45	0.873
1.984	0.0344	0.882	0.433	0.334	0.781	0.496	0.622
2.3484	0.5116	0.891	0.684	0.356	0.419	0.448	0.621
2.1392	4.9892	0.858	0.447	0.34	0.368	0.614	0.642
2.2692	2.4132	0.869	0.66	0.413	0.354	0.789	0.521
2.35	0.462	0.893	0.499	0.639	0.2	0.62	0.708
2.1344	4.6568	0.873	0.538	0.91	0.172	0.334	0.812
2.1824	0.0696	0.886	0.507	0.438	0.391	0.694	0.735
2.1252	4.5616	0.882	0.522	0.312	0.692	0.853	0.89
1.9964	0.052	0.878	0.457	0.333	0.582	0.338	0.694
1.9824	3.748	0.881	0.399	0.371	0.434	0.768	0.888
2.3476	3.3248	0.887	0.602	0.343	0.343	0.446	0.86
2.1352	3.044	0.86	0.546	0.414	0.453	0.454	0.857
2.2688	0.168	0.868	0.797	0.656	0.397	0.477	0.435
2.3572	1.3336	0.897	0.466	0.916	0.829	0.629	0.85
2.1368	0.0924	0.871	0.729	0.425	0.591	0.789	0.653
2.1816	2.3416	0.886	0.418	0.311	0.504	0.614	0.856
2.1048	1.1164	0.882	0.427	0.37	0.272	0.335	0.755
2.002	3.392	0.875	0.721	0.349	0.431	0.688	0.83
1.974	2.4532	0.881	0.372	0.326	0.228	0.848	0.735
2.3496	3.2424	0.882	0.41	0.412	0.318	0.333	0.884
2.13	3.1612	0.858	0.424	0.63	0.293	0.761	0.873
2.2656	0.0344	0.872	0.685	0.909	0.287	0.442	0.622
2.358	0.5116	0.892	0.678	0.436	0.295	0.445	0.621
2.1376	4.9892	0.867	0.641	0.309	0.294	0.485	0.642
2.1784	2.4132	0.885	0.826	0.372	0.164	0.639	0.521
2.1024	0.462	0.881	0.752	0.353	0.183	0.804	0.708
1.9964	4.6568	0.868	0.542	0.326	0.367	0.626	0.812
1.9728	0.0696	0.886	0.475	0.404	0.225	0.331	0.735
2.3516	4.6008	0.89	0.382	0.655	0.189	0.665	0.891
2.1228	0.0556	0.864	0.427	0.875	0.746	0.833	0.724
2.2652	3.7764	0.877	0.383	0.437	0.118	0.348	0.89
2.3644	3.3456	0.882	0.424	0.306	0.781	0.773	0.861
2.138	3.1184	0.868	0.746	0.396	0.415	0.44	0.856
2.1796	0.1692	0.876	0.365	0.356	0.366	0.44	0.433
2.1032	1.364	0.882	0.591	0.327	0.359	0.485	0.856
1.996	0.0984	0.872	0.345	0.406	0.199	0.644	0.645
1.9764	2.3636	0.889	0.748	0.658	0.172	0.771	0.851
2.3492	1.1364	0.892	0.702	0.896	0.39	0.627	0.758
2.1216	3.4052	0.862	0.335	0.44	0.698	0.331	0.831
2.2584	2.4792	0.875	0.328	0.303	0.579	0.673	0.737
2.3652	3.2776	0.886	0.386	0.362	0.431	0.835	0.882
2.1432	3.178	0.873	0.39	0.327	0.343	0.348	0.877
2.18	0.0388	0.876	0.763	0.4	0.458	0.768	0.645
2.102	0.5148	0.881	0.617	0.405	0.396	0.44	0.621
1.9992	5.0204	0.879	0.783	0.663	0.827	0.437	0.649
1.9764	2.4404	0.893	0.497	0.912	0.591	0.486	0.526
2.358	0.4704	0.892	0.539	0.44	0.506	0.643	0.712
2.1228	4.71	0.859	0.761	0.311	0.272	0.801	0.806
2.2712	0.0724	0.874	0.364	0.362	0.434	0.626	0.727
2.3808	4.584	0.883	0.572	0.327	0.227	0.327	0.891
2.1456	0.052	0.874	0.667	0.397	0.316	0.673	0.744
2.1776	3.754	0.884	0.573	0.402	0.292	0.837	0.899
2.0972	3.3208	0.879	0.389	0.658	0.29	0.351	0.854
2.0004	2.9336	0.872	0.787	0.907	0.295	0.772	0.849
1.9796	0.1456	0.891	0.545	0.448	0.297	0.443	0.447
2.3584	1.3364	0.884	0.594	0.31	0.163	0.441	0.848
2.1176	0.092	0.861	0.416	0.358	0.183	0.497	0.646
2.2656	2.3528	0.869	0.546	0.331	0.37	0.644	0.851
2.3872	1.1224	0.886	0.506	0.405	0.225	0.81	0.757
2.148	3.3792	0.858	0.368	0.399	0.189	0.616	0.83
2.1776	2.4164	0.89	0.469	0.662	0.747	0.328	0.709
2.0928	3.2596	0.886	0.576	0.896	0.117	0.704	0.88
2.0064	3.158	0.878	0.575	0.44	0.781	0.829	0.879
1.9704	0.0352	0.885	0.786	0.319	0.365	0.351	0.618
2.3592	0.504	0.884	0.439	0.359	0.408	0.762	0.614
2.1116	4.9964	0.862	0.565	0.33	0.362	0.443	0.645
2.2628	2.4164	0.873	0.441	0.416	0.2	0.488	0.53
2.3816	0.4628	0.889	0.723	0.398	0.17	0.439	0.723
2.1564	4.6552	0.861	0.386	0.679	0.39	0.642	0.808
2.1772	0.0648	0.889	0.671	0.852	0.705	0.793	0.722
2.1068	4.584	0.885	0.442	0.432	0.577	0.607	0.891
2.0092	0.052	0.87	0.768	0.328	0.417	0.327	0.744
1.9608	3.754	0.89	0.456	0.359	0.337	0.689	0.899
2.36	3.3208	0.884	0.598	0.334	0.47	0.842	0.854
2.1096	2.9336	0.865	0.761	0.434	0.394	0.347	0.849
2.2552	0.1456	0.873	0.437	0.396	0.829	0.76	0.447
2.3892	1.3364	0.892	0.595	0.68	0.586	0.441	0.848
2.1444	0.092	0.856	0.519	0.832	0.504	0.502	0.646
2.1756	2.3528	0.889	0.694	0.431	0.272	0.439	0.851
2.098	1.1224	0.882	0.475	0.328	0.431	0.672	0.757
2.0092	3.3792	0.87	0.471	0.36	0.221	0.801	0.83
1.968	2.4164	0.888	0.486	0.291	0.314	0.609	0.709
2.3672	3.2596	0.878	0.815	0.431	0.294	0.327	0.88
2.1044	3.158	0.864	0.651	0.396	0.287	0.694	0.879
2.246	0.0352	0.873	0.515	0.689	0.298	0.844	0.618
2.3896	0.504	0.892	0.429	0.875	0.305	0.347	0.614
2.1424	4.9964	0.852	0.555	0.431	0.164	0.761	0.645
2.1732	2.4164	0.888	0.487	0.337	0.183	0.439	0.53
2.0972	0.4628	0.883	0.522	0.352	0.369	0.504	0.723
2.0136	4.6552	0.876	0.443	0.3	0.225	0.437	0.808
1.9168	0.0648	0.891	0.492	0.425	0.187	0.669	0.722
2.3668	4.594	0.883	0.821	0.395	0.727	0.797	0.887
2.0968	0.054	0.861	0.456	0.694	0.117	0.615	0.746
2.2412	3.7588	0.868	0.565	0.86	0.775	0.315	0.889
2.4	3.3192	0.883	0.613	0.421	0.366	0.71	0.854
2.146	2.92	0.848	0.554	0.344	0.405	0.829	0.862
2.1712	0.1212	0.887	0.885	0.352	0.367	0.347	0.437
2.0932	1.3448	0.881	0.498	0.297	0.198	0.757	0.832
2.01	0.094	0.876	0.431	0.436	0.168	0.422	0.622
1.9168	2.3584	0.891	0.606	0.388	0.398	0.5	0.848
2.3684	1.1236	0.884	0.612	0.696	0.689	0.44	0.754
2.0948	3.3692	0.864	0.416	0.889	0.566	0.688	0.831
2.2404	2.422	0.873	0.499	0.428	0.416	0.771	0.705
2.4072	3.2636	0.886	0.53	0.348	0.329	0.6	0.881
2.1408	3.1648	0.851	0.532	0.355	0.473	0.318	0.871
2.172	0.0376	0.882	0.449	0.301	0.393	0.707	0.596
2.0888	0.4996	0.885	0.527	0.442	0.826	0.826	0.604
2.0092	4.9904	0.876	0.484	0.385	0.583	0.345	0.64
1.9168	2.422	0.891	0.512	0.705	0.504	0.767	0.531
2.3692	0.462	0.879	0.305	0.884	0.272	0.431	0.722
2.0888	4.668	0.865	0.455	0.446	0.428	0.493	0.803
2.2412	0.0652	0.868	0.579	0.354	0.226	0.441	0.726
2.418	4.594	0.88	0.495	0.355	0.315	0.693	0.887
2.138	0.054	0.854	0.44	0.301	0.295	0.775	0.746
2.1664	3.7588	0.885	0.281	0.385	0.29	0.6	0.889
2.0832	3.3192	0.882	0.481	0.46	0.296	0.315	0.854
2.0092	2.92	0.872	0.654	0.708	0.3	0.713	0.862
1.9168	0.1212	0.891	0.39	0.845	0.166	0.814	0.437
2.3752	1.3448	0.881	0.46	0.438	0.183	0.344	0.832
2.0864	0.094	0.864	0.504	0.359	0.372	0.753	0.622
2.2396	2.3584	0.871	0.684	0.359	0.225	0.425	0.848
2.4256	1.1236	0.876	0.44	0.354	0.188	0.494	0.754
2.13	3.3692	0.853	0.489	0.384	0.738	0.441	0.831
2.168	2.422	0.886	0.403	0.451	0.117	0.697	0.705
2.0788	3.2636	0.884	0.678	0.739	0.777	0.773	0.881
2.016	3.1648	0.879	0.358	0.845	0.365	0.601	0.871
1.9164	0.0376	0.891	0.594	0.411	0.408	0.323	0.596
2.3744	0.4996	0.881	0.482	0.369	0.368	0.734	0.604
2.0776	4.9904	0.865	0.489	0.36	0.198	0.803	0.64
2.2332	2.422	0.877	0.427	0.348	0.168	0.341	0.531
2.4212	0.462	0.883	0.48	0.384	0.405	0.733	0.722
2.1324	4.668	0.851	0.572	0.457	0.706	0.442	0.803
2.1656	0.0652	0.888	0.584	0.757	0.584	0.484	0.726
2.0788	4.6308	0.883	0.389	0.816	0.405	0.413	0.888
2.0168	0.06	0.881	0.457	0.419	0.333	0.665	0.738
1.9696	3.7788	0.894	0.433	0.375	0.452	0.759	0.894
2.378	3.3432	0.875	0.685	0.362	0.392	0.608	0.856
2.0764	3.3664	0.86	0.451	0.346	0.805	0.323	0.875
2.2272	1.372	0.88	0.65	0.379	0.58	0.727	0.829
2.3876	0.1032	0.865	0.496	0.462	0.513	0.791	0.62
2.128	2.3776	0.858	0.541	0.763	0.427	0.34	0.855
2.164	1.138	0.888	0.507	0.79	0.274	0.729	0.753
2.07	3.3812	0.874	0.522	0.415	0.226	0.445	0.834
2.0168	2.444	0.881	0.457	0.377	0.314	0.49	0.724
1.966	3.2976	0.892	0.4	0.366	0.295	0.414	0.87
2.3816	3.1824	0.872	0.602	0.34	0.29	0.658	0.866
2.07	0.0424	0.857	0.542	0.463	0.298	0.773	0.615
2.2248	0.504	0.883	0.801	0.375	0.3	0.604	0.609
2.3972	5.0304	0.869	0.466	0.768	0.164	0.323	0.642
2.1244	2.4508	0.866	0.729	0.803	0.183	0.723	0.534
2.1644	0.4736	0.888	0.417	0.418	0.378	0.794	0.723
2.0628	4.7072	0.885	0.426	0.383	0.227	0.343	0.804
2.0176	0.0688	0.883	0.727	0.371	0.187	0.73	0.733
1.9812	4.6028	0.891	0.373	0.337	0.736	0.454	0.892
2.388	0.0576	0.879	0.414	0.385	0.115	0.497	0.75
2.0676	3.7528	0.86	0.424	0.474	0.777	0.42	0.89
2.2228	3.3244	0.878	0.691	0.776	0.357	0.653	0.863
2.3564	3.33	0.856	0.676	0.835	0.416	0.769	0.876
2.1136	1.3456	0.861	0.633	0.42	0.373	0.596	0.824
2.1632	0.0956	0.887	0.831	0.376	0.198	0.324	0.597
2.0584	2.3684	0.889	0.753	0.374	0.167	0.712	0.852
2.016	1.1164	0.877	0.533	0.33	0.405	0.794	0.745
2.0004	3.3536	0.894	0.473	0.472	0.577	0.339	0.83
2.392	2.4324	0.882	0.384	0.385	0.724	0.734	0.724
2.0644	3.2728	0.867	0.427	0.776	0.402	0.459	0.876
2.2204	3.1644	0.872	0.383	0.831	0.33	0.642	0.867
2.3804	0.0336	0.855	0.424	0.419	0.456	0.441	0.607
2.1056	0.4932	0.862	0.746	0.375	0.391	0.798	0.611
2.1572	5.004	0.885	0.365	0.376	0.808	0.604	0.645
2.0576	2.4268	0.888	0.59	0.331	0.577	0.325	0.534
2.0196	0.466	0.875	0.344	0.468	0.512	0.719	0.726
2.0088	4.6876	0.894	0.335	0.383	0.433	0.77	0.805
2.3764	0.0652	0.875	0.752	0.776	0.274	0.338	0.71
2.05	4.6028	0.863	0.702	0.846	0.226	0.727	0.892
2.2196	0.0576	0.872	0.327	0.412	0.315	0.641	0.75
2.3892	3.7528	0.858	0.385	0.373	0.297	0.46	0.89
2.1008	3.3244	0.872	0.389	0.382	0.288	0.441	0.863
2.1624	3.33	0.887	0.763	0.329	0.297	0.795	0.876
2.0548	1.3456	0.887	0.62	0.468	0.298	0.603	0.824
2.0208	0.0956	0.881	0.781	0.394	0.162	0.329	0.597
2.0024	2.3684	0.901	0.496	0.771	0.183	0.715	0.852
2.3772	1.1164	0.879	0.539	0.832	0.379	0.767	0.745
2.0516	3.3536	0.867	0.761	0.409	0.227	0.34	0.83
2.2132	2.4324	0.874	0.364	0.366	0.186	0.724	0.724
2.3816	3.2728	0.858	0.572	0.386	0.734	0.649	0.876
2.0976	3.1644	0.867	0.677	0.335	0.152	0.468	0.867
2.1604	0.0336	0.89	0.574	0.463	0.348	0.445	0.607
2.0508	0.4932	0.88	0.388	0.396	0.776	0.789	0.611
2.022	5.004	0.88	0.793	0.781	0.417	0.605	0.645
1.9984	2.4268	0.899	0.548	0.827	0.378	0.32	0.534
2.3904	0.466	0.876	0.593	0.41	0.199	0.716	0.726
2.054	4.6876	0.864	0.416	0.368	0.167	0.773	0.805
2.21	0.0652	0.873	0.546	0.385	0.404	0.336	0.71
2.3768	4.612	0.857	0.504	0.447	0.699	0.719	0.887
2.0892	0.056	0.867	0.367	0.336	0.583	0.642	0.696
2.1588	3.7624	0.889	0.467	0.399	0.393	0.473	0.89
2.0464	3.3188	0.878	0.576	0.805	0.363	0.442	0.857
2.02	3.3336	0.879	0.576	0.813	0.333	0.784	0.886
2.002	1.3532	0.897	0.785	0.41	0.45	0.615	0.828
2.392	0.0976	0.882	0.438	0.365	0.391	0.321	0.6
2.0552	2.3836	0.865	0.563	0.386	0.818	0.721	0.852
2.2072	1.1132	0.876	0.441	0.457	0.586	0.757	0.753
2.4352	3.3444	0.867	0.727	0.327	0.511	0.335	0.828
2.0832	2.4364	0.865	0.385	0.408	0.431	0.68	0.73
2.1568	3.2852	0.889	0.67	0.797	0.274	0.643	0.879
2.042	3.1652	0.889	0.442	0.825	0.226	0.472	0.862
2.0284	0.038	0.884	0.769	0.39	0.315	0.436	0.687
2.0104	0.4884	0.889	0.46	0.364	0.3	0.793	0.605
2.3964	4.9976	0.875	0.598	0.393	0.288	0.62	0.642
2.0568	2.4256	0.866	0.761	0.45	0.297	0.325	0.539
2.2112	0.4628	0.881	0.442	0.323	0.299	0.713	0.729
2.4216	4.6968	0.747	0.595	0.412	0.161	0.754	0.8
2.078	0.0624	0.858	0.519	0.794	0.183	0.337	0.711
2.154	4.612	0.889	0.685	0.808	0.378	0.68	0.887
2.0408	0.056	0.889	0.474	0.384	0.227	0.65	0.696
2.0256	3.7624	0.879	0.471	0.365	0.185	0.476	0.89
2.0148	3.3188	0.887	0.483	0.407	0.738	0.438	0.857
2.3988	3.3336	0.872	0.814	0.438	0.155	0.792	0.886
2.0564	1.3532	0.865	0.652	0.322	0.349	0.628	0.828
2.2096	0.0976	0.88	0.516	0.42	0.77	0.328	0.6
2.4232	2.3836	0.763	0.429	0.797	0.418	0.696	0.852
2.066	1.1132	0.865	0.556	0.783	0.376	0.739	0.753
2.1528	3.3444	0.892	0.487	0.381	0.199	0.334	0.828
2.04	2.4364	0.885	0.52	0.359	0.166	0.667	0.73
2.0344	3.2852	0.883	0.442	0.394	0.404	0.653	0.879
2.0212	3.1652	0.894	0.493	0.428	0.699	0.473	0.862
2.4136	0.038	0.873	0.822	0.321	0.579	0.447	0.687
2.0628	0.4884	0.859	0.455	0.423	0.388	0.788	0.605
2.2048	4.9976	0.875	0.564	0.784	0.358	0.625	0.642
2.4364	2.4256	0.755	0.618	0.792	0.338	0.327	0.539
2.0596	0.4628	0.868	0.554	0.375	0.445	0.699	0.729
2.1496	4.6968	0.891	0.886	0.358	0.39	0.742	0.8
2.0324	0.0624	0.876	0.497	0.402	0.822	0.331	0.711
2.0308	4.6516	0.885	0.431	0.421	0.588	0.67	0.889
2.0216	0.0624	0.894	0.604	0.315	0.51	0.644	0.695
2.4068	3.7824	0.874	0.614	0.425	0.432	0.467	0.89
2.066	3.3384	0.857	0.416	0.789	0.274	0.451	0.859
2.204	3.3416	0.874	0.499	0.794	0.226	0.789	0.884
2.4352	1.3844	0.761	0.53	0.39	0.315	0.624	0.826
2.0596	0.1036	0.868	0.533	0.354	0.3	0.331	0.576
2.1504	2.3968	0.897	0.45	0.406	0.288	0.697	0.854
2.0284	1.1468	0.883	0.525	0.413	0.302	0.735	0.766
2.0304	3.3564	0.885	0.484	0.432	0.297	0.329	0.828
2.0184	2.4676	0.893	0.509	0.316	0.16	0.697	0.733
2.4008	3.3116	0.877	0.306	0.794	0.374	0.643	0.872
2.0652	3.1864	0.857	0.453	0.811	0.183	0.479	0.861
2.1968	0.0448	0.875	0.577	0.386	0.227	0.45	0.757
2.4524	0.4912	0.872	0.493	0.355	0.185	0.788	0.609
2.0536	5.0288	0.869	0.441	0.409	0.733	0.628	0.644
2.1512	2.4544	0.892	0.281	0.416	0.154	0.328	0.547
2.0252	0.4816	0.882	0.481	0.435	0.349	0.707	0.729
2.0292	4.7208	0.881	0.653	0.304	0.414	0.753	0.805
2.0292	0.0656	0.894	0.388	0.805	0.776	0.328	0.693
2.398	4.6264	0.871	0.458	0.791	0.381	0.692	0.889
2.0628	0.06	0.864	0.505	0.385	0.198	0.655	0.668
2.194	3.7532	0.874	0.682	0.351	0.166	0.484	0.893
2.4536	3.3152	0.884	0.44	0.411	0.411	0.454	0.856
2.0428	3.3048	0.87	0.491	0.409	0.572	0.773	0.88
2.1492	1.3616	0.891	0.403	0.44	0.702	0.633	0.822
2.0268	0.098	0.883	0.678	0.286	0.375	0.329	0.545
2.032	2.3776	0.879	0.358	0.801	0.366	0.7	0.85
2.03	1.1228	0.894	0.597	0.381	0.341	0.746	0.783
2.3948	3.3336	0.874	0.471	0.35	0.444	0.327	0.826
2.0608	2.458	0.867	0.488	0.4	0.389	0.702	0.733
2.1916	3.288	0.878	0.425	0.418	0.823	0.66	0.877
2.448	3.17	0.882	0.243	0.286	0.584	0.492	0.857
2.0432	0.0396	0.868	0.578	0.448	0.509	0.445	0.767
2.146	0.4808	0.893	0.585	0.782	0.274	0.782	0.596
2.02	5.0012	0.884	0.388	0.384	0.429	0.625	0.644
2.0324	2.4312	0.879	0.457	0.35	0.226	0.331	0.546
2.0312	0.4696	0.891	0.678	0.401	0.32	0.701	0.737
2.3892	4.6952	0.879	0.452	0.417	0.3	0.743	0.808
2.0624	0.064	0.868	0.644	0.293	0.287	0.331	0.676
2.1868	4.6264	0.88	0.498	0.45	0.304	0.703	0.889
2.4512	0.06	0.885	0.541	0.759	0.161	0.66	0.668
2.028	3.7532	0.867	0.507	0.377	0.293	0.49	0.893
2.1448	3.3152	0.889	0.526	0.343	0.375	0.446	0.856
2.0156	3.3048	0.882	0.459	0.388	0.183	0.775	0.88
2.0348	1.3616	0.885	0.402	0.424	0.227	0.621	0.822
2.034	0.098	0.897	0.602	0.3	0.186	0.333	0.545
2.3844	2.3776	0.878	0.543	0.45	0.731	0.696	0.85
2.0624	1.1228	0.872	0.8	0.775	0.154	0.746	0.783
2.1884	3.3336	0.881	0.467	0.368	0.349	0.332	0.826
2.4532	2.458	0.886	0.729	0.345	0.416	0.711	0.733
2.022	3.288	0.87	0.416	0.392	0.769	0.659	0.877
2.142	3.17	0.888	0.425	0.423	0.387	0.495	0.857
2.0076	0.0396	0.878	0.732	0.311	0.196	0.457	0.767
2.0388	0.4808	0.887	0.372	0.456	0.164	0.772	0.596
2.0356	5.0012	0.898	0.412	0.802	0.413	0.618	0.644
2.3788	2.4312	0.876	0.423	0.378	0.584	0.33	0.546
2.0624	0.4696	0.868	0.685	0.339	0.711	0.665	0.737
2.1848	4.6952	0.875	0.671	0.387	0.367	0.744	0.808
2.4468	0.064	0.896	0.638	0.427	0.372	0.329	0.676
2.0188	4.6328	0.868	0.814	0.317	0.347	0.703	0.891
2.1444	0.0624	0.889	0.755	0.446	0.388	0.651	0.632
2.0084	3.3196	0.884	0.532	0.787	0.444	0.502	0.857
2.0372	3.7552	0.882	0.466	0.377	0.836	0.468	0.901
2.0328	3.3036	0.901	0.386	0.337	0.572	0.766	0.88
2.3728	1.3652	0.873	0.428	0.385	0.511	0.621	0.816
2.0628	0.1008	0.868	0.42	0.431	0.274	0.33	0.556
2.1808	2.3816	0.879	0.383	0.326	0.425	0.664	0.848
2.4456	1.1304	0.895	0.746	0.439	0.226	0.749	0.794
2.012	3.316	0.867	0.366	0.81	0.32	0.326	0.825
2.1424	2.4632	0.897	0.569	0.377	0.302	0.708	0.75
2.006	3.304	0.887	0.342	0.335	0.289	0.651	0.881
2.0372	3.168	0.877	0.336	0.392	0.303	0.499	0.857
2.0392	0.0428	0.894	0.747	0.432	0.161	0.469	0.839
2.3764	0.4724	0.875	0.692	0.331	0.29	0.736	0.59
2.06	5.0048	0.867	0.327	0.432	0.371	0.623	0.638
2.176	2.4356	0.881	0.388	0.777	0.183	0.331	0.544
2.4396	0.4616	0.893	0.392	0.383	0.227	0.673	0.761
2.0136	4.6968	0.862	0.763	0.337	0.184	0.756	0.802
2.1408	0.0592	0.896	0.619	0.388	0.727	0.321	0.645
2.0028	4.6328	0.885	0.787	0.431	0.155	0.701	0.891
2.0396	0.0624	0.882	0.5	0.347	0.345	0.647	0.632
2.042	3.3196	0.895	0.537	0.427	0.415	0.504	0.857
2.3744	3.7552	0.87	0.765	0.805	0.76	0.472	0.901
2.0624	3.3036	0.864	0.364	0.378	0.39	0.771	0.88
2.1764	1.3652	0.881	0.574	0.334	0.197	0.626	0.816
2.4356	0.1008	0.891	0.673	0.381	0.163	0.33	0.556
2.0044	2.3816	0.858	0.574	0.43	0.423	0.673	0.848
2.1416	1.1304	0.886	0.389	0.34	0.573	0.772	0.794
1.9988	3.316	0.887	0.794	0.409	0.708	0.316	0.825
2.0392	2.4632	0.882	0.548	0.782	0.366	0.716	0.75
2.0432	3.304	0.898	0.587	0.386	0.373	0.646	0.881
2.3696	3.168	0.882	0.417	0.331	0.351	0.499	0.857
2.0608	0.0428	0.869	0.547	0.377	0.389	0.461	0.839
2.1728	0.4724	0.883	0.518	0.428	0.447	0.772	0.59
2.43	5.0048	0.898	0.367	0.348	0.831	0.617	0.638
1.9948	2.4356	0.86	0.468	0.412	0.577	0.33	0.544
2.1416	0.4616	0.886	0.576	0.801	0.509	0.693	0.761
1.9924	4.6968	0.885	0.577	0.387	0.274	0.773	0.802
2.04	0.0592	0.887	0.784	0.332	0.43	0.314	0.645
2.046	4.6692	0.895	0.438	0.38	0.226	0.698	0.887
2.3692	0.0696	0.882	0.562	0.424	0.321	0.642	0.638
2.0616	3.3412	0.869	0.44	0.346	0.304	0.503	0.86
2.1692	3.782	0.882	0.728	0.414	0.291	0.454	0.894
2.4212	3.3216	0.895	0.387	0.781	0.308	0.773	0.889
1.9972	1.3896	0.861	0.668	0.388	0.159	0.621	0.814
2.1384	0.1072	0.885	0.442	0.33	0.289	0.329	0.569
1.9896	2.4188	0.883	0.757	0.374	0.369	0.688	0.842
2.0396	1.1488	0.893	0.457	0.427	0.183	0.772	0.786
2.052	3.3332	0.898	0.598	0.342	0.227	0.326	0.829
2.3616	2.4856	0.879	0.76	0.414	0.184	0.693	0.754
2.0612	3.3356	0.873	0.437	0.787	0.733	0.642	0.878
2.1644	3.198	0.88	0.598	0.386	0.155	0.5	0.852
2.4112	0.0464	0.888	0.517	0.332	0.343	0.47	0.848
1.9708	0.4756	0.864	0.686	0.371	0.413	0.77	0.594
2.1368	5.0324	0.88	0.473	0.419	0.757	0.616	0.638
1.9872	2.4584	0.886	0.471	0.345	0.395	0.324	0.546
2.042	0.4708	0.881	0.483	0.414	0.198	0.685	0.748
2.0556	4.7244	0.899	0.814	0.808	0.163	0.767	0.807
2.358	0.0612	0.878	0.648	0.391	0.413	0.322	0.647
2.0624	4.6456	0.864	0.51	0.33	0.585	0.693	0.896
2.16	0.064	0.882	0.43	0.375	0.708	0.641	0.587
2.4124	3.3204	0.886	0.556	0.416	0.353	0.5	0.853
1.9748	3.7568	0.865	0.486	0.346	0.366	0.464	0.887
2.134	3.29	0.883	0.52	0.413	0.353	0.791	0.883
1.986	1.3724	0.886	0.442	0.798	0.389	0.624	0.802
2.0408	0.1024	0.879	0.49	0.395	0.434	0.325	0.544
2.0488	2.3976	0.896	0.822	0.331	0.84	0.689	0.843
2.3552	1.124	0.88	0.457	0.415	0.581	0.771	0.79
2.0616	3.3088	0.871	0.565	0.372	0.505	0.327	0.827
2.1632	2.47	0.883	0.613	0.344	0.431	0.698	0.752
2.4096	3.3084	0.887	0.553	0.411	0.674	0.644	0.878
1.9796	3.136	0.862	0.882	0.8	0.504	0.502	0.853
2.134	0.034	0.888	0.498	0.394	0.226	0.464	0.761
1.9812	0.4664	0.883	0.431	0.328	0.317	0.782	0.593
2.044	5.0056	0.876	0.604	0.382	0.305	0.628	0.638
2.0548	2.4408	0.895	0.614	0.412	0.289	0.322	0.541
2.3508	0.454	0.874	0.416	0.343	0.307	0.7	0.762
2.0624	4.6972	0.872	0.492	0.41	0.157	0.767	0.81
2.1588	0.058	0.89	0.536	0.807	0.289	0.314	0.682
2.4036	4.6456	0.878	0.532	0.393	0.372	0.697	0.896
1.9832	0.064	0.864	0.45	0.327	0.183	0.639	0.587
2.1332	3.3204	0.884	0.531	0.379	0.227	0.507	0.853
1.9748	3.7568	0.886	0.483	0.41	0.184	0.467	0.887
2.0456	3.29	0.884	0.511	0.334	0.729	0.787	0.883
2.0596	1.3724	0.897	0.304	0.417	0.154	0.625	0.802
2.342	0.1024	0.875	0.454	0.797	0.342	0.329	0.544
2.0588	2.3976	0.866	0.578	0.408	0.418	0.699	0.843
2.154	1.124	0.885	0.495	0.328	0.773	0.762	0.79
2.4028	3.3088	0.881	0.441	0.373	0.395	0.699	0.827
1.9884	2.47	0.862	0.28	0.344	0.199	0.691	0.752
2.1324	3.3084	0.884	0.481	0.406	0.162	0.498	0.878
1.9716	3.136	0.875	0.655	0.421	0.42	0.641	0.853
2.0452	0.034	0.89	0.387	0.806	0.573	0.507	0.761
2.0616	0.4664	0.894	0.458	0.407	0.706	0.461	0.593
2.3444	5.0056	0.88	0.506	0.329	0.343	0.774	0.638
2.0564	2.4408	0.865	0.681	0.375	0.376	0.624	0.541
2.1508	0.454	0.878	0.44	0.345	0.358	0.33	0.762
2.3888	4.6972	0.879	0.491	0.403	0.387	0.701	0.81
1.9916	0.058	0.86	0.402	0.424	0.445	0.764	0.682
2.1288	4.6648	0.882	0.678	0.814	0.852	0.67	0.896
1.97	0.0308	0.875	0.358	0.4	0.568	0.688	0.909
2.0452	3.32	0.89	0.596	0.328	0.516	0.506	0.852
2.0668	3.756	0.885	0.48	0.373	0.423	0.645	0.894
2.3412	3.2676	0.88	0.488	0.343	0.666	0.504	0.893
2.056	1.3688	0.871	0.429	0.404	0.508	0.467	0.761
2.1492	0.1064	0.881	0.243	0.422	0.221	0.766	0.545
2.3692	2.4008	0.881	0.572	0.83	0.316	0.613	0.852
2.004	1.1256	0.851	0.585	0.401	0.303	0.33	0.821
2.1288	3.2948	0.877	0.387	0.323	0.291	0.697	0.822
1.9704	2.4828	0.884	0.457	0.362	0.304	0.761	0.767
2.0476	3.3172	0.887	0.678	0.343	0.158	0.658	0.884
2.0728	3.3404	0.888	0.45	0.404	0.285	0.699	0.877
2.338	0.4572	0.883	0.653	0.425	0.374	0.513	0.586
2.0536	5.0092	0.875	0.501	0.798	0.183	0.631	0.64
2.1468	2.426	0.876	0.542	0.393	0.227	0.497	0.539
2.3748	0.4564	0.883	0.507	0.33	0.184	0.484	0.763
2.008	4.7036	0.856	0.526	0.367	0.74	0.758	0.799
2.1256	0.0584	0.879	0.459	0.341	0.152	0.615	0.636
1.9668	4.6648	0.883	0.403	0.401	0.344	0.325	0.896
2.0536	0.0308	0.889	0.603	0.425	0.418	0.696	0.909
2.0724	3.32	0.888	0.547	0.815	0.764	0.762	0.852
2.3368	3.756	0.882	0.796	0.391	0.399	0.689	0.894
2.0552	3.2676	0.872	0.464	0.328	0.199	0.694	0.893
2.1432	1.3688	0.888	0.719	0.364	0.161	0.522	0.761
2.3712	0.1064	0.888	0.416	0.342	0.418	0.622	0.545
2.0104	2.4008	0.857	0.424	0.396	0.589	0.665	0.852
2.1272	1.1256	0.885	0.732	0.422	0.715	0.455	0.821
1.9596	3.2948	0.887	0.372	0.822	0.362	0.762	0.822
2.052	2.4828	0.883	0.41	0.392	0.377	0.708	0.767
2.068	3.3172	0.887	0.419	0.33	0.359	0.603	0.884
2.3308	3.3404	0.88	0.681	0.362	0.386	0.328	0.877
2.0576	0.4572	0.873	0.667	0.341	0.453	0.695	0.586
2.1416	5.0092	0.887	0.638	0.398	0.843	0.767	0.64
2.3704	2.426	0.885	0.84	0.421	0.576	0.699	0.539
2.012	0.4564	0.854	0.754	0.81	0.515	0.691	0.763
2.1236	4.7036	0.889	0.525	0.386	0.427	0.535	0.799
1.952	0.0584	0.878	0.473	0.333	0.663	0.616	0.636
2.0512	4.6964	0.887	0.39	0.362	0.292	0.665	0.893
2.074	0.0336	0.89	0.428	0.346	0.508	0.457	0.851
2.3288	3.3404	0.884	0.419	0.401	0.316	0.742	0.85
2.0596	3.7804	0.881	0.383	0.419	0.308	0.719	0.897
2.1372	3.2844	0.885	0.746	0.818	0.29	0.601	0.886
2.3684	1.3988	0.884	0.585	0.383	0.299	0.328	0.765
2.0128	0.1128	0.855	0.366	0.333	0.159	0.701	0.538
2.126	2.4296	0.886	0.345	0.354	0.282	0.776	0.851
1.948	1.3352	0.882	0.338	0.34	0.375	0.716	0.797
2.0532	3.3116	0.893	0.746	0.399	0.183	0.689	0.817
2.0752	2.5056	0.887	0.701	0.419	0.227	0.542	0.776
2.3268	3.3532	0.883	0.326	0.808	0.184	0.614	0.876
2.0596	3.3648	0.877	0.386	0.382	0.725	0.664	0.876
2.136	0.4596	0.885	0.386	0.333	0.153	0.46	0.589
2.3668	5.0492	0.883	0.763	0.352	0.341	0.773	0.64
2.0128	2.468	0.855	0.616	0.337	0.404	0.731	0.539
2.1252	0.466	0.89	0.793	0.39	0.423	0.609	0.732
1.948	4.7336	0.882	0.501	0.421	0.758	0.328	0.804
2.052	0.0612	0.887	0.537	0.808	0.196	0.706	0.62
2.0788	4.666	0.883	0.76	0.387	0.16	0.779	0.896
2.3208	0.0272	0.885	0.364	0.341	0.546	0.69	0.803
2.0588	3.3168	0.881	0.575	0.354	0.427	0.687	0.85
2.1312	3.7568	0.888	0.676	0.339	0.589	0.533	0.894
2.3644	3.2604	0.882	0.574	0.378	0.707	0.593	0.882
2.0148	1.3864	0.848	0.387	0.428	0.364	0.659	0.765
2.1236	0.108	0.889	0.795	0.81	0.366	0.464	0.534
1.944	2.4136	0.884	0.548	0.385	0.368	0.793	0.856
2.0588	1.312	0.89	0.588	0.341	0.444	0.723	0.811
2.0836	3.2852	0.885	0.418	0.349	0.388	0.608	0.824
2.3152	2.4936	0.883	0.547	0.332	0.843	0.332	0.769
2.0588	3.3312	0.875	0.514	0.2	0.576	0.716	0.876
2.124	3.3444	0.881	0.367	0.797	0.51	0.785	0.881
2.4268	0.452	0.876	0.467	0.39	0.432	0.692	0.579
2.0168	5.0208	0.853	0.576	0.34	0.669	0.685	0.64
2.1188	2.4068	0.887	0.578	0.351	0.299	0.533	0.54
1.9424	0.45	0.879	0.78	0.333	0.508	0.588	0.742
2.0612	4.7108	0.891	0.439	0.239	0.319	0.672	0.804
2.0816	0.0584	0.889	0.565	0.818	0.311	0.478	0.636
2.3188	4.666	0.884	0.442	0.388	0.291	0.8	0.896
2.0604	0.0272	0.882	0.725	0.343	0.301	0.726	0.803
2.1236	3.3168	0.889	0.387	0.348	0.156	0.611	0.85
2.4284	3.7568	0.882	0.674	0.33	0.524	0.322	0.894
2.0176	3.2604	0.862	0.442	0.237	0.28	0.71	0.882
2.1184	1.3864	0.885	0.757	0.798	0.374	0.764	0.765
1.9392	0.108	0.883	0.459	0.385	0.227	0.699	0.534
2.0616	2.4136	0.886	0.596	0.345	0.184	0.681	0.856
2.0844	1.312	0.887	0.761	0.344	0.718	0.536	0.811
2.3164	3.2852	0.883	0.436	0.331	0.152	0.592	0.824
2.0596	2.4936	0.877	0.6	0.209	0.341	0.664	0.769
2.1244	3.3312	0.889	0.515	0.801	0.399	0.491	0.876
2.4268	3.3444	0.878	0.685	0.382	0.421	0.797	0.881
2.022	0.452	0.864	0.473	0.346	0.756	0.728	0.579
2.1176	5.0208	0.891	0.471	0.344	0.197	0.579	0.64
1.9328	2.4068	0.883	0.485	0.328	0.16	0.319	0.54
2.058	0.45	0.89	0.817	0.392	0.555	0.709	0.742
2.0916	4.7108	0.89	0.649	0.45	0.427	0.767	0.804
2.31	0.0584	0.894	0.514	0.812	0.589	0.704	0.636
2.0608	4.6816	0.878	0.426	0.382	0.718	0.648	0.897
2.1204	0.0344	0.893	0.556	0.354	0.38	0.518	0.901
2.4244	3.318	0.879	0.486	0.344	0.376	0.586	0.85
2.0292	3.756	0.862	0.519	0.327	0.37	0.667	0.898
2.116	3.2484	0.89	0.441	0.387	0.394	0.489	0.889
1.9288	1.41	0.881	0.495	0.454	0.447	0.797	0.785
2.0608	0.1112	0.883	0.822	0.791	0.834	0.734	0.537
2.0928	2.422	0.89	0.452	0.376	0.581	0.592	0.851
2.3072	1.3232	0.888	0.566	0.351	0.517	0.323	0.818
2.066	3.276	0.88	0.611	0.34	0.436	0.705	0.828
2.1144	2.5048	0.89	0.553	0.323	0.661	0.766	0.767
2.4208	3.328	0.881	0.889	0.384	0.299	0.711	0.884
2.032	3.3456	0.858	0.496	0.454	0.508	0.649	0.88
2.1168	0.4408	0.89	0.43	0.809	0.319	0.518	0.569
1.9244	5.0116	0.885	0.604	0.379	0.307	0.589	0.637
2.0608	2.3696	0.887	0.614	0.348	0.292	0.676	0.532
2.0996	0.434	0.885	0.416	0.338	0.3	0.487	0.722
2.306	4.7124	0.888	0.491	0.321	0.154	0.789	0.804
2.0636	0.0584	0.879	0.541	0.39	0.518	0.734	0.636
2.11	4.6816	0.883	0.53	0.459	0.278	0.59	0.897
2.422	0.0344	0.878	0.451	0.817	0.376	0.325	0.901
2.0332	3.318	0.858	0.525	0.379	0.227	0.709	0.85
2.1156	3.756	0.89	0.484	0.348	0.183	0.769	0.898
1.9184	3.2484	0.882	0.511	0.337	0.722	0.736	0.889
2.06	1.41	0.887	0.303	0.322	0.149	0.66	0.785
2.0916	0.1112	0.882	0.454	0.393	0.343	0.502	0.537
2.3	2.422	0.889	0.581	0.459	0.399	0.595	0.851
2.0572	1.3232	0.876	0.495	0.83	0.423	0.673	0.818
2.1104	3.276	0.879	0.44	0.384	0.76	0.487	0.828
2.4212	2.5048	0.878	0.28	0.35	0.198	0.828	0.767
2.036	3.328	0.856	0.481	0.338	0.156	0.726	0.884
2.1148	3.3456	0.889	0.658	0.321	0.556	0.605	0.88
1.9196	0.4408	0.882	0.386	0.391	0.421	0.323	0.569
2.064	5.0116	0.888	0.459	0.458	0.573	0.708	0.637
2.0868	2.3696	0.88	0.504	0.818	0.721	0.772	0.532
2.2924	0.434	0.886	0.689	0.384	0.382	0.732	0.722
2.0568	4.7124	0.876	0.44	0.357	0.382	0.652	0.804
2.1088	0.0584	0.879	0.489	0.335	0.374	0.51	0.636
2.4192	4.7176	0.877	0.4	0.249	0.395	0.588	0.895
2.0376	0.0496	0.856	0.691	0.393	0.458	0.689	0.838
2.1112	3.3408	0.892	0.358	0.455	0.825	0.475	0.846
1.9132	3.782	0.879	0.594	0.384	0.577	0.811	0.897
2.0612	3.2616	0.882	0.477	0.354	0.516	0.711	0.886
2.1012	1.4456	0.882	0.49	0.333	0.438	0.607	0.79
2.2892	0.1188	0.885	0.428	0.313	0.632	0.323	0.525
2.0592	2.45	0.873	0.243	0.392	0.308	0.703	0.844
2.1032	1.334	0.885	0.571	0.455	0.508	0.777	0.817
2.42	3.2904	0.877	0.589	0.826	0.32	0.718	0.826
2.042	2.5252	0.854	0.387	0.385	0.306	0.653	0.773
2.1076	3.368	0.886	0.458	0.353	0.288	0.527	0.877
1.9116	3.3668	0.877	0.678	0.344	0.299	0.595	0.879
2.066	0.4428	0.88	0.45	0.316	0.155	0.684	0.561
2.104	5.0448	0.884	0.652	0.388	0.52	0.476	0.637
2.286	2.3848	0.884	0.5	0.448	0.276	0.812	0.53
2.0556	0.4584	0.872	0.543	0.838	0.376	0.706	0.706
2.0972	4.7388	0.883	0.506	0.382	0.225	0.612	0.801
2.4196	0.062	0.877	0.526	0.356	0.181	0.325	0.628
2.042	4.6888	0.862	0.459	0.343	0.718	0.71	0.898
2.1088	0.0396	0.887	0.403	0.312	0.148	0.783	0.767
1.906	3.3152	0.875	0.604	0.373	0.403	0.734	0.842
2.066	3.7568	0.882	0.542	0.46	0.333	0.658	0.897
2.1104	3.232	0.882	0.797	0.826	0.424	0.53	0.893
2.2928	1.436	0.888	0.464	0.389	0.765	0.604	0.804
2.0576	0.114	0.878	0.719	0.362	0.197	0.677	0.504
2.0992	2.4324	0.888	0.416	0.338	0.157	0.483	0.837
2.4208	1.3264	0.878	0.372	0.311	0.555	0.812	0.82
2.0464	3.2648	0.864	0.424	0.379	0.427	0.717	0.822
2.1084	2.492	0.887	0.74	0.456	0.573	0.601	0.765
1.9012	3.346	0.872	0.409	0.859	0.71	0.324	0.877
2.068	3.3436	0.886	0.423	0.386	0.386	0.699	0.878
2.11	0.438	0.882	0.688	0.357	0.375	0.781	0.555
2.2912	5.0176	0.891	0.669	0.333	0.376	0.706	0.638
2.0612	2.3288	0.88	0.631	0.311	0.397	0.666	0.529
2.0984	0.4516	0.882	0.838	0.377	0.462	0.525	0.695
2.4208	4.7164	0.879	0.749	0.456	0.83	0.604	0.802
2.0508	0.0548	0.866	0.515	0.832	0.581	0.672	0.572
2.108	4.6888	0.892	0.469	0.381	0.514	0.484	0.898
1.9016	0.0396	0.878	0.391	0.35	0.443	0.826	0.767
2.0692	3.3152	0.895	0.428	0.337	0.633	0.696	0.842
2.1092	3.7568	0.882	0.421	0.315	0.308	0.606	0.897
2.2828	3.232	0.888	0.384	0.378	0.508	0.325	0.893
2.0616	1.436	0.884	0.746	0.451	0.321	0.705	0.804
2.1008	0.114	0.888	0.583	0.836	0.304	0.792	0.504
2.4252	2.4324	0.884	0.366	0.384	0.288	0.718	0.837
2.0488	1.3264	0.87	0.343	0.345	0.294	0.662	0.82
2.1068	3.2648	0.891	0.756	0.343	0.153	0.532	0.822
1.8852	2.492	0.88	0.701	0.314	0.517	0.611	0.765
2.0692	3.346	0.895	0.339	0.379	0.273	0.685	0.877
2.108	3.3436	0.881	0.326	0.457	0.379	0.486	0.878
2.2788	0.438	0.886	0.386	0.836	0.227	0.826	0.555
2.0612	5.0176	0.882	0.389	0.385	0.18	0.696	0.638
2.0956	2.3288	0.878	0.763	0.35	0.729	0.603	0.529
2.4216	0.4516	0.883	0.617	0.343	0.147	0.326	0.695
2.0552	4.7164	0.86	0.793	0.319	0.404	0.701	0.802
2.1048	0.0548	0.894	0.502	0.377	0.338	0.795	0.572
1.8872	4.7076	0.885	0.539	0.461	0.423	0.712	0.898
2.0688	0.0468	0.894	0.765	0.834	0.775	0.65	0.856
2.176	3.3148	0.879	0.364	0.39	0.196	0.53	0.841
2.2756	3.7556	0.888	0.572	0.348	0.155	0.613	0.891
2.0588	3.2168	0.881	0.676	0.34	0.564	0.688	0.883
2.09	1.4524	0.884	0.574	0.314	0.428	0.487	0.82
2.4216	0.1124	0.881	0.387	0.379	0.573	0.825	0.483
2.058	2.4404	0.865	0.795	0.453	0.717	0.685	0.838
2.104	1.3252	0.889	0.549	0.821	0.394	0.584	0.815
1.8904	3.2604	0.886	0.586	0.382	0.382	0.323	0.822
2.066	0.1256	0.889	0.418	0.343	0.38	0.705	0.688
2.1856	2.2216	0.877	0.549	0.338	0.397	0.806	0.799
2.2712	3.3468	0.887	0.515	0.318	0.474	0.764	0.878
2.0552	3.342	0.879	0.367	0.373	0.841	0.642	0.875
2.0884	0.4236	0.888	0.464	0.45	0.583	0.529	0.547
2.4184	5.0228	0.88	0.576	0.821	0.518	0.617	0.641
2.0612	2.288	0.861	0.579	0.388	0.445	0.686	0.517
2.1008	0.454	0.883	0.78	0.339	0.634	0.482	0.674
1.8904	4.7164	0.886	0.439	0.342	0.311	0.827	0.805
2.0712	0.0516	0.88	0.565	0.317	0.508	0.691	0.626
2.184	4.7076	0.88	0.44	0.373	0.323	0.586	0.898
2.266	0.0468	0.885	0.725	0.456	0.303	0.323	0.856
2.058	3.3148	0.88	0.386	0.829	0.286	0.702	0.841
2.0876	3.7556	0.888	0.674	0.389	0.296	0.799	0.891
2.418	3.2168	0.884	0.443	0.346	0.153	0.759	0.883
2.066	1.4524	0.863	0.759	0.342	0.505	0.647	0.82
2.1004	0.1124	0.885	0.46	0.317	0.271	0.525	0.483
1.8904	2.4404	0.886	0.597	0.373	0.382	0.62	0.838
2.0704	1.3252	0.884	0.759	0.456	0.227	0.67	0.815
2.1816	3.2604	0.879	0.435	0.853	0.18	0.481	0.822
2.264	0.1256	0.888	0.6	0.395	0.726	0.828	0.688
2.0548	2.2216	0.875	0.515	0.34	0.146	0.419	0.799
2.07	3.3468	0.884	0.686	0.349	0.391	0.321	0.878
2.4188	3.342	0.88	0.473	0.316	0.335	0.703	0.875
2.0668	0.4236	0.869	0.469	0.374	0.418	0.787	0.547
2.1028	5.0228	0.886	0.485	0.45	0.778	0.732	0.641
1.8928	2.288	0.888	0.812	0.853	0.195	0.653	0.517
2.0772	0.454	0.881	0.649	0.39	0.155	0.527	0.674
2.1768	4.7164	0.874	0.511	0.334	0.576	0.602	0.805
2.2584	0.0516	0.885	0.426	0.352	0.428	0.675	0.626
2.0568	4.7448	0.882	0.552	0.313	0.573	0.475	0.894
2.0728	0.0596	0.886	0.487	0.374	0.735	0.8	0.897
2.4196	3.3412	0.881	0.521	0.452	0.404	0.421	0.841
2.07	3.78	0.87	0.44	0.822	0.371	0.317	0.894
2.1016	3.2364	0.889	0.495	0.392	0.376	0.699	0.888
1.9116	1.4856	0.881	0.818	0.327	0.399	0.806	0.832
2.078	0.12	0.889	0.454	0.35	0.476	0.733	0.483
2.1748	2.4668	0.873	0.564	0.316	0.843	0.636	0.833
2.2616	1.3364	0.887	0.618	0.376	0.588	0.528	0.812
2.0608	3.2744	0.879	0.554	0.452	0.515	0.606	0.819
2.0768	0.146	0.891	0.901	0.84	0.446	0.669	0.698
2.4188	2.2956	0.88	0.496	0.384	0.634	0.473	0.796
2.0744	3.3852	0.875	0.433	0.331	0.315	0.797	0.868
2.1032	3.3668	0.894	0.604	0.349	0.508	0.428	0.867
1.9204	0.4292	0.881	0.613	0.32	0.322	0.321	0.538
2.0784	5.056	0.889	0.417	0.373	0.31	0.691	0.636
2.1728	2.3008	0.876	0.493	0.457	0.285	0.823	0.516
2.2588	0.472	0.882	0.541	0.834	0.294	0.737	0.652
2.0612	4.7448	0.88	0.531	0.387	0.152	0.638	0.81
2.0756	0.0584	0.891	0.451	0.335	0.504	0.53	0.636
2.4192	4.7136	0.88	0.523	0.347	0.269	0.599	0.894
2.0744	0.0508	0.872	0.485	0.319	0.376	0.672	0.814
2.1008	3.3156	0.893	0.513	0.375	0.227	0.475	0.837
1.924	3.7608	0.883	0.303	0.454	0.181	0.801	0.898
2.0672	3.2096	0.884	0.452	0.832	0.721	0.425	0.889
2.1724	1.4776	0.876	0.58	0.39	0.149	0.321	0.821
2.256	0.1132	0.881	0.493	0.328	0.395	0.702	0.471
2.0604	2.4464	0.887	0.441	0.345	0.335	0.82	0.833
2.0752	1.3252	0.896	0.282	0.319	0.408	0.742	0.817
2.42	3.2492	0.881	0.481	0.377	0.776	0.656	0.818
2.0784	0.136	0.87	0.658	0.451	0.196	0.528	0.688
2.098	2.2784	0.891	0.387	0.825	0.155	0.597	0.804
1.9248	3.3644	0.883	0.458	0.381	0.578	0.675	0.872
2.0724	3.3436	0.887	0.506	0.326	0.418	0.483	0.87
2.1728	0.4172	0.876	0.69	0.349	0.718	0.81	0.538
2.2488	5.0268	0.882	0.439	0.319	0.573	0.432	0.631
2.0616	2.2448	0.887	0.492	0.379	0.404	0.32	0.512
2.0768	0.4616	0.893	0.4	0.456	0.393	0.693	0.637
2.4192	4.72	0.877	0.693	0.829	0.38	0.82	0.809
2.0848	0.054	0.863	0.358	0.375	0.399	0.712	0.635
2.0928	4.7136	0.885	0.593	0.323	0.481	0.639	0.894
1.9248	0.0508	0.883	0.479	0.348	0.837	0.524	0.814
2.0772	3.3156	0.889	0.493	0.317	0.581	0.604	0.837
2.168	3.7608	0.878	0.428	0.38	0.517	0.675	0.898
2.2464	3.2096	0.886	0.243	0.452	0.443	0.48	0.889
2.0596	1.4776	0.887	0.571	0.83	0.622	0.802	0.821
2.09	0.1132	0.893	0.589	0.381	0.319	0.428	0.471
2.4208	2.4464	0.873	0.386	0.331	0.508	0.322	0.833
2.09	1.3252	0.864	0.462	0.352	0.321	0.693	0.817
2.0908	3.2492	0.886	0.681	0.32	0.313	0.817	0.818
1.9252	0.136	0.883	0.444	0.382	0.285	0.72	0.688
2.0832	2.2784	0.891	0.653	0.462	0.291	0.629	0.804
2.1696	3.3644	0.873	0.5	0.834	0.151	0.522	0.872
2.238	3.3436	0.888	0.544	0.383	0.501	0.597	0.87
2.0584	0.4172	0.878	0.505	0.324	0.266	0.686	0.538
2.09	5.0268	0.893	0.523	0.349	0.376	0.483	0.631
2.418	2.2448	0.872	0.459	0.316	0.227	0.812	0.512
2.0932	0.4616	0.865	0.404	0.382	0.181	0.429	0.637
2.0912	4.72	0.886	0.605	0.467	0.723	0.304	0.809
1.9252	0.054	0.883	0.542	0.83	0.148	0.702	0.635
2.0856	4.7096	0.888	0.799	0.377	0.399	0.811	0.899
2.1648	0.0568	0.871	0.465	0.32	0.338	0.711	0.824
2.2372	3.3212	0.887	0.734	0.35	0.407	0.621	0.84
2.056	3.7604	0.877	0.415	0.318	0.775	0.515	0.892
2.0912	3.192	0.897	0.374	0.386	0.196	0.596	0.899
2.4208	1.4912	0.876	0.425	0.466	0.154	0.703	0.827
2.0932	0.1176	0.865	0.742	0.827	0.583	0.482	0.474
2.09	2.4616	0.884	0.409	0.376	0.419	0.812	0.813
1.9236	1.3204	0.883	0.423	0.32	0.72	0.433	0.797
2.0916	3.2372	0.891	0.682	0.358	0.573	0.307	0.815
2.1636	0.14	0.874	0.664	0.315	0.412	0.701	0.698
2.2332	2.2876	0.882	0.628	0.389	0.387	0.825	0.81
2.0536	3.37	0.88	0.833	0.458	0.381	0.711	0.874
2.0928	3.34	0.898	0.749	0.797	0.399	0.61	0.865
2.4208	0.4376	0.878	0.51	0.372	0.486	0.518	0.571
2.0936	5.0148	0.866	0.459	0.315	0.841	0.591	0.621
2.09	2.2016	0.884	0.389	0.348	0.591	0.701	0.503
1.9264	0.4692	0.884	0.428	0.317	0.511	0.477	0.619
2.1088	4.728	0.884	0.386	0.388	0.443	0.807	0.793
2.1588	0.0548	0.872	0.425	0.458	0.608	0.438	0.644
2.2308	4.7096	0.885	0.746	0.82	0.324	0.313	0.899
2.0556	0.0568	0.881	0.568	0.369	0.504	0.699	0.824
2.0936	3.3212	0.889	0.368	0.316	0.322	0.825	0.84
2.4208	3.7604	0.881	0.344	0.35	0.315	0.722	0.892
2.0984	3.192	0.868	0.752	0.319	0.286	0.613	0.899
2.0912	1.4912	0.885	0.701	0.387	0.29	0.524	0.827
1.9276	0.1176	0.884	0.341	0.466	0.15	0.584	0.474
2.1184	2.4616	0.884	0.329	0.832	0.488	0.69	0.813
2.1564	1.3204	0.871	0.386	0.369	0.264	0.477	0.797
2.2348	3.2372	0.881	0.389	0.317	0.374	0.815	0.815
2.0556	0.14	0.881	0.763	0.351	0.227	0.436	0.698
2.094	2.2876	0.889	0.612	0.311	0.18	0.32	0.81
2.4232	3.37	0.878	0.792	0.387	0.713	0.701	0.874
2.0968	3.34	0.867	0.502	0.466	0.15	0.823	0.865
2.0876	0.4376	0.883	0.54	0.832	0.395	0.754	0.571
1.9304	5.0148	0.886	0.761	0.367	0.339	0.59	0.621
2.12	2.2016	0.883	0.364	0.312	0.401	0.52	0.503
2.156	0.4692	0.866	0.572	0.359	0.755	0.566	0.619
2.2316	4.728	0.885	0.678	0.313	0.196	0.696	0.793
2.0532	0.0548	0.88	0.574	0.387	0.152	0.477	0.644
2.0968	4.7412	0.89	0.386	0.467	0.589	0.79	0.898
2.4216	0.0684	0.878	0.792	0.835	0.417	0.442	0.815
2.1	3.3428	0.868	0.549	0.375	0.732	0.32	0.842
2.0856	3.7872	0.882	0.584	0.325	0.573	0.701	0.888
1.9432	3.202	0.873	0.418	0.36	0.413	0.818	0.897
2.1224	1.5232	0.888	0.547	0.314	0.395	0.749	0.838
2.1548	0.1292	0.866	0.511	0.391	0.385	0.585	0.491
2.228	2.4872	0.887	0.367	0.457	0.399	0.522	0.8
2.0572	1.3408	0.882	0.463	0.848	0.487	0.567	0.795
2.0984	3.2548	0.891	0.573	0.373	0.839	0.694	0.814
2.4224	0.144	0.878	0.582	0.327	0.59	0.483	0.703
2.1036	2.3008	0.87	0.78	0.362	0.516	0.796	0.818
2.0812	3.4036	0.886	0.438	0.311	0.446	0.445	0.876
1.9452	3.3624	0.874	0.568	0.395	0.608	0.323	0.868
2.1228	0.4512	0.888	0.44	0.461	0.325	0.708	0.584
2.1552	5.0568	0.869	0.725	0.852	0.516	0.807	0.625
2.2248	2.2164	0.886	0.386	0.372	0.319	0.747	0.503
2.0564	0.4868	0.878	0.673	0.327	0.315	0.564	0.611
2.0972	4.7548	0.885	0.441	0.361	0.286	0.517	0.797
2.4196	0.0564	0.876	0.758	0.312	0.286	0.571	0.663
2.1028	4.7196	0.869	0.459	0.398	0.15	0.691	0.894
2.0796	0.0576	0.885	0.593	0.462	0.487	0.485	0.787
1.9492	3.318	0.875	0.761	0.821	0.259	0.811	0.838
2.1264	3.7648	0.886	0.435	0.365	0.376	0.447	0.896
2.154	3.1788	0.869	0.601	0.33	0.227	0.323	0.894
2.2196	1.5132	0.888	0.519	0.369	0.179	0.707	0.837
2.0568	0.1272	0.878	0.686	0.314	0.715	0.834	0.484
2.098	2.462	0.891	0.473	0.402	0.149	0.742	0.796
2.4224	1.3144	0.877	0.469	0.459	0.396	0.564	0.797
2.1092	3.2332	0.867	0.485	0.83	0.337	0.511	0.812
2.0772	0.1412	0.892	0.812	0.364	0.395	0.579	0.689
1.948	2.2832	0.871	0.649	0.337	0.755	0.695	0.83
2.1276	2.9932	0.886	0.51	0.364	0.196	0.494	0.868
2.152	3.3484	0.868	0.424	0.308	0.151	0.797	0.867
2.214	0.4436	0.886	0.552	0.404	0.595	0.455	0.589
2.058	0.082	0.874	0.488	0.465	0.417	0.323	0.461
2.098	3.0744	0.891	0.52	0.836	0.725	0.706	0.755
2.4212	2.1568	0.869	0.441	0.371	0.573	0.824	0.491
2.112	1.5832	0.878	0.495	0.339	0.413	0.744	0.715
2.0792	0.476	0.883	0.819	0.371	0.399	0.564	0.597
1.9512	4.7324	0.876	0.454	0.313	0.39	0.51	0.803
2.1312	0.0548	0.891	0.568	0.404	0.399	0.574	0.644
2.1492	4.7196	0.871	0.625	0.468	0.491	0.696	0.894
2.2092	0.0576	0.884	0.554	0.83	0.84	0.487	0.787
2.0604	3.318	0.876	0.898	0.37	0.589	0.786	0.838
2.1004	3.7648	0.892	0.497	0.343	0.516	0.451	0.896
2.4208	3.1788	0.866	0.433	0.366	0.448	0.322	0.894
2.1152	1.5132	0.88	0.606	0.312	0.606	0.703	0.837
2.0816	0.1272	0.89	0.615	0.404	0.326	0.829	0.484
1.9516	2.462	0.866	0.416	0.464	0.515	0.754	0.796
2.1332	1.3144	0.894	0.488	0.818	0.324	0.588	0.797
2.1528	3.2332	0.867	0.541	0.369	0.316	0.511	0.812
2.2032	0.1412	0.887	0.532	0.344	0.285	0.575	0.689
2.0612	2.2832	0.876	0.451	0.376	0.285	0.692	0.83
2.1032	2.9932	0.889	0.524	0.314	0.15	0.489	0.868
2.4212	3.3484	0.866	0.483	0.402	0.479	0.79	0.867
2.12	0.4436	0.874	0.511	0.466	0.257	0.453	0.589
2.0784	0.082	0.889	0.303	0.824	0.378	0.318	0.461
1.9556	3.0744	0.873	0.451	0.369	0.227	0.704	0.755
2.14	2.1568	0.891	0.58	0.342	0.178	0.826	0.491
2.1516	1.5832	0.866	0.495	0.368	0.701	0.747	0.715
2.1988	0.476	0.894	0.44	0.314	0.151	0.588	0.597
2.058	4.7324	0.876	0.282	0.4	0.402	0.487	0.803
2.0996	0.0548	0.888	0.478	0.466	0.334	0.585	0.644
2.4208	4.7108	0.866	0.653	0.83	0.389	0.714	0.894
2.1228	0.0552	0.87	0.387	0.364	0.751	0.488	0.755
2.076	3.3224	0.884	0.459	0.346	0.195	0.767	0.832
1.9576	3.7672	0.878	0.507	0.374	0.151	0.457	0.89
2.1448	3.1676	0.893	0.684	0.315	0.605	0.316	0.892
2.148	1.538	0.861	0.439	0.404	0.419	0.701	0.835
2.2028	0.1276	0.89	0.495	0.467	0.735	0.819	0.491
2.0572	2.4628	0.885	0.4	0.815	0.47	0.75	0.801
2.1028	1.3276	0.889	0.693	0.362	0.402	0.588	0.808
2.4236	3.208	0.87	0.356	0.349	0.387	0.489	0.809
2.1232	0.14	0.874	0.591	0.374	0.633	0.594	0.708
2.0712	2.2868	0.882	0.477	0.317	0.399	0.714	0.826
1.958	3.0568	0.878	0.492	0.404	0.491	0.482	0.862
2.1472	3.3508	0.894	0.429	0.455	0.859	0.774	0.857
2.1324	0.452	0.859	0.243	0.821	0.598	0.455	0.607
2.1984	0.1496	0.892	0.571	0.362	0.516	0.323	0.665
2.0556	3.0676	0.88	0.586	0.344	0.443	0.708	0.759
2.1052	1.758	0.885	0.387	0.382	0.608	0.827	0.603
2.4232	0.162	0.873	0.464	0.316	0.331	0.754	0.784
2.126	1.5584	0.883	0.682	0.407	0.519	0.588	0.713
2.0676	0.4844	0.889	0.446	0.453	0.323	0.489	0.574
1.9604	4.7312	0.883	0.65	0.815	0.317	0.598	0.794
2.1496	0.0556	0.899	0.499	0.355	0.286	0.715	0.654
2.132	4.7108	0.862	0.541	0.347	0.288	0.486	0.894
2.1992	0.0552	0.892	0.504	0.386	0.15	0.804	0.755
2.0532	3.3224	0.879	0.526	0.307	0.475	0.457	0.832
2.104	3.7672	0.893	0.459	0.407	0.257	0.326	0.89
2.4236	3.1676	0.874	0.403	0.459	0.38	0.687	0.892
2.1272	1.538	0.883	0.606	0.829	0.227	0.833	0.835
2.0664	0.1276	0.893	0.54	0.36	0.177	0.769	0.491
1.9632	2.4628	0.875	0.799	0.348	0.709	0.583	0.801
2.1556	1.3276	0.894	0.464	0.379	0.151	0.504	0.808
2.1324	3.208	0.859	0.734	0.318	0.411	0.61	0.809
2.1936	0.14	0.89	0.415	0.406	0.333	0.702	0.708
2.0544	2.2868	0.875	0.374	0.458	0.385	0.481	0.826
2.1072	3.0568	0.895	0.424	0.838	0.197	0.828	0.862
2.424	3.3508	0.87	0.737	0.367	0.746	0.47	0.857
2.134	0.452	0.886	0.409	0.351	0.152	0.321	0.607
2.0696	0.1496	0.894	0.423	0.383	0.594	0.687	0.665
1.97	3.0676	0.872	0.682	0.321	0.418	0.84	0.759
2.1584	1.758	0.899	0.666	0.402	0.481	0.769	0.603
2.1312	0.162	0.862	0.628	0.46	0.736	0.583	0.784
2.1912	1.5584	0.889	0.834	0.843	0.398	0.499	0.713
2.0564	0.4844	0.872	0.748	0.362	0.395	0.605	0.574
2.1084	4.7312	0.895	0.504	0.352	0.636	0.695	0.794
2.4248	0.0556	0.871	0.464	0.396	0.399	0.483	0.654
2.136	4.7472	0.887	0.389	0.32	0.502	0.822	0.894
2.0728	0.0644	0.89	0.427	0.404	0.852	0.466	0.785
1.9736	3.3476	0.874	0.386	0.461	0.598	0.322	0.828
2.1612	3.7916	0.9	0.425	0.84	0.515	0.688	0.89
2.1316	3.1836	0.866	0.746	0.371	0.44	0.84	0.894
2.1836	1.5724	0.891	0.575	0.35	0.614	0.762	0.84
2.058	0.1336	0.872	0.366	0.388	0.331	0.583	0.486
2.1088	2.4856	0.895	0.343	0.318	0.53	0.499	0.808
2.4036	1.3368	0.868	0.749	0.411	0.321	0.612	0.812
2.1416	3.2464	0.88	0.701	0.458	0.314	0.698	0.809
2.0716	0.1424	0.889	0.341	0.829	0.286	0.487	0.699
1.9752	2.3056	0.88	0.329	0.368	0.287	0.827	0.822
2.1656	3.0724	0.902	0.386	0.364	0.15	0.47	0.863
2.1292	3.364	0.87	0.389	0.396	0.463	0.323	0.856
2.1804	0.4672	0.89	0.763	0.318	0.253	0.696	0.621
2.0584	0.158	0.872	0.609	0.412	0.377	0.822	0.688
2.1088	3.11	0.895	0.794	0.459	0.227	0.769	0.762
2.4056	1.8048	0.869	0.502	0.825	0.177	0.614	0.597
2.146	0.2516	0.877	0.539	0.366	0.697	0.505	0.744
2.0576	1.59	0.889	0.767	0.356	0.152	0.616	0.731
1.9768	0.5032	0.881	0.362	0.393	0.407	0.707	0.568
2.1684	4.7588	0.903	0.573	0.319	0.376	0.479	0.791
2.1368	0.0572	0.871	0.678	0.418	0.334	0.817	0.672
2.178	4.7268	0.889	0.574	0.46	0.195	0.476	0.898
2.0588	0.056	0.873	0.387	0.814	0.751	0.318	0.667
2.106	3.322	0.894	0.793	0.379	0.151	0.692	0.832
2.4084	3.7688	0.87	0.544	0.355	0.583	0.821	0.894
2.15	3.1516	0.878	0.584	0.401	0.414	0.766	0.897
2.0572	1.5624	0.885	0.419	0.318	0.488	0.613	0.844
1.9772	0.13	0.875	0.547	0.419	0.731	0.504	0.465
2.176	2.4728	0.893	0.519	0.455	0.406	0.61	0.804
2.1532	1.3204	0.873	0.365	0.819	0.392	0.684	0.824
2.1768	3.224	0.892	0.463	0.383	0.65	0.481	0.806
2.0588	0.1384	0.873	0.573	0.355	0.679	0.819	0.694
2.1064	2.2884	0.889	0.58	0.396	0.518	0.473	0.825
2.4088	3.0532	0.87	0.775	0.321	0.475	0.319	0.861
2.1548	3.3292	0.88	0.438	0.422	0.853	0.69	0.85
2.058	0.4608	0.885	0.569	0.456	0.596	0.432	0.624
1.9788	0.1564	0.876	0.442	0.793	0.511	0.774	0.681
2.1804	3.0848	0.895	0.724	0.377	0.471	0.511	0.768
2.1584	1.7724	0.875	0.382	0.354	0.616	0.609	0.616
2.1812	0.2412	0.889	0.672	0.398	0.33	0.685	0.754
2.0472	1.544	0.873	0.44	0.321	0.524	0.486	0.728
2.1084	0.4876	0.895	0.759	0.425	0.32	0.825	0.549
2.4092	4.7144	0.87	0.458	0.453	0.316	0.475	0.789
2.156	0.0544	0.881	0.597	0.804	0.284	0.324	0.692
2.0584	4.7268	0.885	0.753	0.395	0.285	0.684	0.898
1.9808	0.056	0.877	0.435	0.355	0.15	0.44	0.667
2.1836	3.322	0.896	0.6	0.397	0.463	0.75	0.832
2.1656	3.7688	0.891	0.52	0.323	0.251	0.509	0.894
2.1768	3.1516	0.891	0.687	0.42	0.377	0.624	0.897
2.046	1.5624	0.869	0.472	0.456	0.227	0.667	0.844
2.1112	0.13	0.896	0.469	0.798	0.177	0.482	0.465
2.4076	2.4728	0.873	0.482	0.399	0.704	0.815	0.804
2.1572	1.3204	0.881	0.818	0.356	0.153	0.486	0.824
2.0592	3.224	0.886	0.649	0.397	0.407	0.319	0.806
1.9836	0.1384	0.878	0.516	0.323	0.368	0.686	0.694
2.176	2.2884	0.899	0.427	0.421	0.334	0.44	0.825
2.172	3.0532	0.889	0.548	0.459	0.196	0.75	0.861
2.154	3.3292	0.896	0.489	0.784	0.743	0.509	0.85
2.0472	0.4608	0.869	0.515	0.393	0.152	0.617	0.624
2.1136	0.1564	0.897	0.439	0.345	0.586	0.664	0.681
2.4228	3.0848	0.87	0.494	0.394	0.417	0.474	0.768
2.158	1.7724	0.882	0.819	0.325	0.72	0.804	0.616
2.0608	0.2412	0.886	0.452	0.423	0.476	0.485	0.754
1.9848	1.544	0.871	0.565	0.456	0.405	0.32	0.728
2.1768	0.4876	0.899	0.625	0.765	0.395	0.668	0.549
2.1796	4.7144	0.89	0.554	0.404	0.656	0.446	0.789
2.1528	0.0544	0.895	0.899	0.343	0.704	0.754	0.692
2.0484	4.7184	0.87	0.503	0.384	0.523	0.507	0.898
2.114	0.0548	0.894	0.43	0.325	0.48	0.619	0.69
2.4172	3.3192	0.871	0.606	0.426	0.847	0.689	0.825
2.162	3.7684	0.879	0.615	0.456	0.594	0.477	0.887
2.0812	3.1436	0.881	0.416	0.77	0.52	0.811	0.898
1.9864	1.5776	0.866	0.492	0.407	0.474	0.49	0.851
2.18	0.1332	0.9	0.539	0.345	0.618	0.319	0.462
2.188	2.466	0.89	0.532	0.39	0.33	0.659	0.806
2.1528	1.3236	0.895	0.45	0.323	0.53	0.442	0.829
2.0516	3.2328	0.871	0.521	0.424	0.321	0.752	0.819
2.1144	0.1392	0.889	0.487	0.455	0.315	0.505	0.694
2.4196	2.2908	0.872	0.512	0.764	0.285	0.622	0.832
2.1632	3.056	0.876	0.304	0.408	0.281	0.682	0.862
2.0756	3.3372	0.878	0.45	0.349	0.15	0.481	0.851
1.9888	0.4736	0.867	0.577	0.387	0.462	0.803	0.631
2.1824	0.1568	0.901	0.496	0.325	0.25	0.484	0.674
2.1968	3.0884	0.888	0.44	0.424	0.379	0.32	0.77
2.1532	1.7584	0.896	0.281	0.457	0.227	0.652	0.613
2.052	0.2436	0.871	0.478	0.75	0.178	0.436	0.749
2.1144	1.5272	0.892	0.652	0.401	0.7	0.756	0.733
2.4172	0.3944	0.871	0.387	0.348	0.154	0.507	0.748
2.1656	4.7316	0.872	0.461	0.39	0.41	0.634	0.794
2.0736	0.0556	0.881	0.508	0.328	0.355	0.683	0.707
1.9956	4.7184	0.869	0.685	0.424	0.335	0.474	0.898
2.1832	0.0548	0.902	0.439	0.451	0.195	0.788	0.69
2.2028	3.3192	0.892	0.497	0.758	0.74	0.482	0.825
2.154	3.7684	0.896	0.403	0.409	0.152	0.32	0.887
2.0716	3.1436	0.874	0.688	0.344	0.59	0.654	0.898
2.1124	1.5776	0.892	0.355	0.396	0.411	0.443	0.851
2.4192	0.1332	0.875	0.595	0.323	0.728	0.757	0.462
2.1712	2.466	0.878	0.474	0.423	0.482	0.514	0.806
2.0748	1.3236	0.885	0.493	0.451	0.403	0.637	0.829
1.9988	3.2328	0.87	0.428	0.735	0.397	0.685	0.819
2.1852	0.1392	0.899	0.243	0.399	0.663	0.48	0.694
2.2088	2.2908	0.895	0.571	0.336	0.712	0.801	0.832
2.1556	3.056	0.897	0.587	0.379	0.522	0.486	0.862
2.0736	3.3372	0.879	0.388	0.324	0.48	0.319	0.851
2.1104	0.4736	0.891	0.462	0.426	0.849	0.645	0.631
2.41	0.1568	0.881	0.683	0.451	0.595	0.44	0.674
2.1692	3.0884	0.882	0.447	0.739	0.512	0.762	0.77
2.0736	1.7584	0.885	0.652	0.399	0.467	0.513	0.613
2.0024	0.2436	0.873	0.501	0.336	0.625	0.609	0.749
2.2028	1.5272	0.895	0.54	0.375	0.329	0.686	0.733
2.2192	0.3944	0.895	0.505	0.323	0.531	0.479	0.748
2.1744	4.7316	0.89	0.526	0.428	0.32	0.786	0.794
2.0756	0.0556	0.876	0.459	0.452	0.317	0.493	0.707
2.1132	4.7508	0.892	0.407	0.73	0.284	0.318	0.9
2.4064	0.064	0.879	0.54	0.399	0.279	0.624	0.706
2.1712	3.3464	0.885	0.606	0.336	0.15	0.423	0.825
2.0676	3.792	0.893	0.799	0.384	0.467	0.755	0.883
2.0084	3.1564	0.867	0.463	0.323	0.247	0.505	0.898
2.2068	1.608	0.891	0.735	0.422	0.376	0.615	0.855
2.2212	0.1384	0.896	0.414	0.452	0.227	0.682	0.466
2.1784	2.4804	0.888	0.373	0.73	0.178	0.478	0.805
2.0764	1.3332	0.88	0.424	0.402	0.686	0.769	0.825
2.114	3.2536	0.892	0.739	0.337	0.154	0.496	0.822
2.4064	0.1436	0.879	0.408	0.39	0.36	0.318	0.716
2.1732	2.3084	0.886	0.423	0.322	0.416	0.63	0.835
2.0652	3.0788	0.892	0.688	0.422	0.334	0.419	0.864
2.0068	3.3668	0.866	0.664	0.44	0.192	0.751	0.853
2.2088	0.4904	0.892	0.628	0.704	0.744	0.492	0.654
2.2308	0.1592	0.892	0.834	0.4	0.151	0.621	0.671
2.178	3.1116	0.888	0.753	0.333	0.588	0.69	0.767
2.0772	1.7732	0.888	0.496	0.379	0.409	0.481	0.621
2.1156	0.2452	0.889	0.455	0.316	0.728	0.751	0.754
2.4136	1.5544	0.882	0.389	0.408	0.481	0.5	0.733
2.1776	0.42	0.884	0.427	0.438	0.406	0.308	0.753
2.0668	4.752	0.893	0.388	0.695	0.4	0.63	0.794
2.0088	0.058	0.867	0.424	0.397	0.673	0.427	0.738
2.2136	4.7264	0.894	0.746	0.331	0.728	0.742	0.892
2.2376	0.0548	0.895	0.567	0.375	0.52	0.492	0.579
2.1804	3.3276	0.888	0.366	0.317	0.475	0.639	0.822
2.0748	3.7752	0.892	0.343	0.406	0.845	0.684	0.886
2.122	3.1272	0.888	0.754	0.438	0.597	0.478	0.895
2.4192	1.6012	0.883	0.701	0.699	0.508	0.758	0.852
2.1844	0.1364	0.885	0.342	0.395	0.47	0.501	0.462
2.0672	2.4632	0.893	0.329	0.325	0.617	0.308	0.808
2.0124	1.3204	0.868	0.385	0.391	0.328	0.632	0.827
2.2132	3.2392	0.894	0.387	0.401	0.549	0.425	0.821
2.2316	0.1384	0.889	0.763	0.316	0.322	0.75	0.715
2.1856	2.2964	0.887	0.607	0.434	0.318	0.501	0.83
2.0752	3.0588	0.893	0.787	0.687	0.284	0.641	0.854
2.122	3.3552	0.888	0.499	0.393	0.28	0.679	0.855
2.416	0.1576	0.886	0.541	0.327	0.15	0.481	0.664
2.184	0.482	0.888	0.767	0.385	0.469	0.809	0.667
2.0676	3.0892	0.897	0.364	0.389	0.246	0.501	0.761
2.0184	1.7428	0.867	0.571	0.316	0.379	0.309	0.626
2.2112	0.24	0.897	0.679	0.439	0.227	0.633	0.747
2.2396	1.5152	0.897	0.574	0.649	0.18	0.435	0.726
2.1844	0.4044	0.886	0.388	0.394	0.698	0.741	0.768
2.076	4.7188	0.889	0.793	0.328	0.154	0.51	0.799
2.1252	0.054	0.889	0.545	0.381	0.351	0.641	0.746
2.4124	4.7264	0.885	0.583	0.388	0.416	0.689	0.892
2.186	0.0548	0.889	0.418	0.321	0.334	0.484	0.579
2.0684	3.3276	0.897	0.547	0.437	0.191	0.814	0.822
2.024	3.7752	0.864	0.531	0.693	0.732	0.505	0.886
2.212	3.1272	0.897	0.364	0.401	0.15	0.32	0.895
2.2468	1.6012	0.893	0.466	0.324	0.588	0.633	0.852
2.1836	0.1364	0.882	0.573	0.36	0.411	0.444	0.462
2.0776	2.4632	0.886	0.575	0.382	0.726	0.761	0.808
2.1236	1.3204	0.889	0.774	0.321	0.486	0.52	0.827
2.4116	3.2392	0.885	0.441	0.431	0.408	0.629	0.821
2.1888	0.1384	0.894	0.57	0.703	0.402	0.685	0.715
2.0704	2.2964	0.889	0.443	0.397	0.687	0.479	0.83
2.0248	3.0588	0.865	0.724	0.326	0.734	0.801	0.854
2.2104	3.3552	0.907	0.381	0.38	0.51	0.497	0.855
2.2484	0.1576	0.893	0.672	0.381	0.475	0.322	0.664
2.182	0.482	0.882	0.44	0.313	0.844	0.629	0.667
2.0792	3.0892	0.887	0.759	0.431	0.606	0.442	0.761
2.1252	1.7428	0.885	0.457	0.746	0.51	0.761	0.626
2.4116	0.24	0.89	0.594	0.395	0.472	0.508	0.747
2.1936	1.5152	0.887	0.764	0.333	0.651	0.633	0.726
2.0712	0.4044	0.889	0.434	0.373	0.331	0.679	0.768
2.0244	4.7188	0.865	0.6	0.378	0.539	0.463	0.799
2.21	0.054	0.911	0.52	0.309	0.319	0.768	0.746
2.2476	4.7248	0.889	0.682	0.435	0.322	0.503	0.899
2.1816	0.062	0.882	0.472	0.746	0.283	0.321	0.58
2.0792	3.3256	0.887	0.472	0.397	0.277	0.63	0.816
2.1224	3.7716	0.888	0.482	0.331	0.151	0.447	0.891
2.4096	3.114	0.893	0.817	0.366	0.243	0.77	0.894
2.196	1.6192	0.892	0.65	0.375	0.479	0.523	0.857
2.0772	0.1416	0.886	0.512	0.307	0.38	0.633	0.447
2.0296	2.4544	0.862	0.424	0.422	0.225	0.687	0.813
2.2096	1.3212	0.907	0.549	0.762	0.18	0.465	0.823
2.25	3.2472	0.898	0.488	0.393	0.692	0.77	0.822
2.1832	0.1376	0.887	0.515	0.326	0.155	0.511	0.7
2.0816	2.3044	0.882	0.439	0.375	0.341	0.654	0.832
2.1236	3.0492	0.889	0.494	0.357	0.418	0.326	0.854
2.4092	3.3728	0.892	0.82	0.307	0.334	0.45	0.856
2.2036	0.1564	0.882	0.452	0.421	0.19	0.763	0.659
2.0748	0.4856	0.885	0.565	0.787	0.743	0.503	0.672
2.0296	3.0928	0.867	0.629	0.395	0.15	0.636	0.77
2.2112	1.7216	0.902	0.554	0.326	0.588	0.691	0.623
2.2504	0.2396	0.893	0.902	0.359	0.4	0.471	0.725
2.182	1.5172	0.891	0.506	0.362	0.736	0.763	0.73
2.084	0.4044	0.883	0.433	0.304	0.485	0.512	0.775
2.1296	4.7116	0.891	0.605	0.423	0.408	0.647	0.805
2.4096	0.0548	0.889	0.615	0.799	0.407	0.324	0.738
2.2056	4.7248	0.883	0.415	0.391	0.698	0.449	0.899
2.0728	0.062	0.89	0.49	0.328	0.713	0.759	0.58
2.03	3.3256	0.862	0.537	0.356	0.527	0.478	0.816
2.2148	3.7716	0.904	0.531	0.359	0.475	0.651	0.891
2.25	3.114	0.893	0.452	0.306	0.838	0.694	0.894
2.1824	1.6192	0.886	0.525	0.42	0.597	0.471	0.857
2.0844	0.1416	0.887	0.487	0.807	0.505	0.737	0.447
2.1324	2.4544	0.892	0.514	0.391	0.475	0.509	0.813
2.4072	1.3212	0.888	0.304	0.325	0.653	0.66	0.823
2.2096	3.2472	0.884	0.451	0.353	0.33	0.326	0.822
2.0732	0.1376	0.894	0.578	0.359	0.541	0.456	0.7
2.036	2.3044	0.864	0.494	0.307	0.32	0.754	0.832
2.2156	3.0492	0.9	0.439	0.422	0.323	0.465	0.854
2.2416	3.3728	0.897	0.282	0.768	0.282	0.64	0.856
2.1852	0.1564	0.89	0.476	0.391	0.274	0.689	0.659
2.0948	0.4856	0.886	0.653	0.328	0.152	0.482	0.672
2.134	3.0928	0.889	0.388	0.341	0.242	0.744	0.77
2.4128	1.7216	0.889	0.464	0.299	0.479	0.511	0.623
2.212	0.2396	0.885	0.508	0.361	0.377	0.64	0.725
2.0712	1.5172	0.893	0.685	0.425	0.179	0.329	0.73
2.036	0.4044	0.864	0.44	0.767	0.692	0.464	0.775
2.216	4.7116	0.9	0.495	0.393	0.155	0.744	0.805
2.2336	0.0548	0.899	0.403	0.33	0.336	0.461	0.738
2.1932	4.752	0.888	0.684	0.344	0.422	0.631	0.898
2.092	0.0708	0.885	0.356	0.297	0.334	0.694	0.69
2.122	3.3516	0.883	0.595	0.368	0.189	0.48	0.819
2.4096	3.7952	0.884	0.475	0.424	0.742	0.755	0.891
2.2148	3.1256	0.89	0.49	0.768	0.148	0.516	0.892
2.0716	1.6568	0.893	0.428	0.389	0.581	0.647	0.855
2.038	0.1472	0.869	0.243	0.328	0.404	0.33	0.465
2.2188	2.468	0.898	0.569	0.329	0.742	0.461	0.813
2.228	1.3308	0.904	0.587	0.301	0.486	0.732	0.829
2.198	3.2672	0.89	0.387	0.368	0.402	0.463	0.819
2.0924	0.1436	0.881	0.458	0.417	0.409	0.64	0.72
2.1216	2.3228	0.882	0.684	0.746	0.699	0.686	0.832
2.4096	3.0712	0.893	0.446	0.39	0.734	0.477	0.853
2.2168	3.3936	0.895	0.645	0.329	0.534	0.754	0.86
2.0708	0.1584	0.899	0.502	0.325	0.475	0.515	0.646
2.0372	0.5036	0.868	0.54	0.36	0.828	0.661	0.676
2.2188	3.1184	0.898	0.507	0.291	0.604	0.333	0.77
2.2224	1.7496	0.906	0.523	0.42	0.511	0.459	0.622
2.2	0.242	0.887	0.459	0.71	0.478	0.731	0.732
2.1008	1.5408	0.889	0.407	0.395	0.655	0.471	0.74
2.124	0.4112	0.883	0.605	0.32	0.33	0.644	0.768
2.4112	4.7316	0.89	0.542	0.319	0.539	0.69	0.804
2.218	0.056	0.888	0.799	0.365	0.319	0.48	0.755
2.0712	4.7276	0.895	0.463	0.3	0.323	0.771	0.896
2.0416	0.0708	0.858	0.734	0.419	0.283	0.514	0.69
2.2212	3.3144	0.895	0.412	0.707	0.271	0.659	0.823
2.2168	3.7756	0.903	0.375	0.39	0.157	0.335	0.893
2.2028	3.0976	0.889	0.424	0.326	0.236	0.459	0.897
2.1024	0.4516	0.89	0.739	0.32	0.479	0.718	0.568
2.1256	0.1448	0.884	0.406	0.36	0.378	0.466	0.457
2.4132	0.8748	0.89	0.423	0.297	0.181	0.647	0.701
2.2224	2.4508	0.89	0.687	0.415	0.681	0.682	0.81
2.074	1.3156	0.891	0.665	0.698	0.156	0.484	0.824
2.0444	3.2504	0.855	0.624	0.394	0.333	0.795	0.824
2.2204	0.1316	0.895	0.834	0.325	0.334	0.515	0.71
2.2112	2.294	0.897	0.748	0.322	0.422	0.659	0.828
2.2048	3.048	0.889	0.49	0.295	0.19	0.339	0.864
2.1044	3.378	0.89	0.453	0.355	0.74	0.455	0.862
2.1268	0.1568	0.885	0.391	0.415	0.148	0.731	0.649
2.4096	0.4976	0.889	0.427	0.684	0.562	0.468	0.673
2.2284	3.0924	0.883	0.421	0.403	0.398	0.637	0.761
2.076	1.7384	0.891	0.386	0.323	0.741	0.679	0.634
2.0496	0.236	0.857	0.746	0.323	0.49	0.481	0.723
2.22	1.5272	0.898	0.575	0.294	0.403	0.805	0.75
2.2044	0.3968	0.898	0.365	0.348	0.41	0.515	0.758
2.2052	4.6976	0.886	0.344	0.418	0.695	0.658	0.805
2.102	0.0532	0.895	0.341	0.674	0.724	0.345	0.78
2.1264	4.7276	0.884	0.754	0.401	0.541	0.466	0.896
2.4096	0.0708	0.888	0.701	0.322	0.478	0.726	0.69
2.2324	3.3144	0.885	0.329	0.329	0.844	0.472	0.823
2.0716	3.7756	0.893	0.386	0.282	0.59	0.642	0.893
2.0544	3.0976	0.856	0.387	0.351	0.51	0.682	0.897
2.22	0.4516	0.902	0.763	0.414	0.475	0.483	0.568
2.1984	0.1448	0.89	0.608	0.604	0.653	0.806	0.457
2.2048	0.8748	0.889	0.789	0.401	0.33	0.514	0.701
2.104	2.4508	0.896	0.5	0.324	0.571	0.643	0.81
2.1396	1.3156	0.895	0.54	0.33	0.317	0.342	0.824
2.4096	3.2504	0.893	0.761	0.607	0.325	0.461	0.824
2.2372	0.1316	0.883	0.367	0.344	0.283	0.724	0.71
2.0704	2.294	0.897	0.571	0.408	0.271	0.456	0.828
2.0592	3.048	0.856	0.679	0.527	0.157	0.643	0.864
2.2224	3.378	0.899	0.577	0.66	0.239	0.68	0.862
2.192	0.1568	0.892	0.387	0.402	0.48	0.472	0.649
2.2068	0.4976	0.886	0.793	0.322	0.377	0.782	0.673
2.1048	3.0924	0.896	0.543	0.33	0.181	0.514	0.761
2.1416	1.7384	0.896	0.582	0.279	0.689	0.652	0.634
2.4156	0.236	0.89	0.419	0.345	0.243	0.338	0.723
2.2212	1.5272	0.894	0.547	0.415	0.325	0.447	0.75
2.0748	0.3968	0.899	0.523	0.652	0.412	0.709	0.758
2.062	4.6976	0.857	0.363	0.403	0.331	0.456	0.805
2.2256	0.0532	0.904	0.466	0.321	0.188	0.649	0.78
2.1864	4.7228	0.895	0.573	0.327	0.751	0.671	0.898
2.2088	0.0788	0.882	0.579	0.283	0.148	0.475	0.753
2.1068	3.3284	0.897	0.778	0.342	0.567	0.785	0.822
2.1412	3.7752	0.891	0.441	0.414	0.392	0.51	0.889
2.4176	3.088	0.894	0.57	0.673	0.726	0.664	0.887
2.226	0.502	0.896	0.444	0.402	0.488	0.341	0.559
2.076	0.1512	0.899	0.724	0.316	0.416	0.445	0.459
2.0652	0.9152	0.859	0.381	0.327	0.408	0.69	0.7
2.228	2.45	0.905	0.663	0.605	0.713	0.449	0.822
2.1776	1.3108	0.891	0.439	0.33	0.715	0.628	0.831
2.2096	3.2628	0.882	0.759	0.412	0.451	0.672	0.824
2.1116	0.1308	0.899	0.457	0.525	0.542	0.478	0.68
2.14	2.2984	0.89	0.593	0.682	0.495	0.786	0.832
2.4144	3.0548	0.893	0.754	0.398	0.844	0.515	0.862
2.2288	3.3988	0.894	0.433	0.317	0.6	0.65	0.86
2.0772	0.1616	0.896	0.6	0.326	0.508	0.337	0.659
2.0668	0.5064	0.856	0.524	0.598	0.472	0.437	0.695
2.2288	3.0904	0.906	0.683	0.331	0.647	0.654	0.766
2.1732	1.776	0.897	0.472	0.411	0.33	0.439	0.647
2.2088	0.2328	0.882	0.472	0.513	0.574	0.627	0.693
2.112	1.5268	0.899	0.485	0.656	0.321	0.673	0.753
2.1396	0.3868	0.89	0.787	0.397	0.323	0.479	0.716
2.4132	4.6912	0.884	0.65	0.312	0.283	0.756	0.806
2.2308	0.054	0.886	0.516	0.315	0.27	0.512	0.772
2.0752	4.7228	0.895	0.423	0.581	0.158	0.65	0.898
2.0568	0.0788	0.848	0.55	0.324	0.239	0.341	0.753
2.2248	3.3284	0.908	0.489	0.415	0.48	0.442	0.822
2.1672	3.7752	0.894	0.514	0.516	0.38	0.653	0.889
2.2112	3.088	0.883	0.438	0.683	0.18	0.456	0.887
2.1112	0.502	0.899	0.494	0.401	0.695	0.627	0.559
2.134	0.1512	0.884	0.817	0.316	0.245	0.676	0.459
2.4124	0.9152	0.889	0.453	0.312	0.331	0.473	0.7
2.2332	2.45	0.886	0.564	0.598	0.417	0.787	0.822
2.076	1.3108	0.895	0.617	0.317	0.333	0.513	0.831
2.0576	3.2628	0.848	0.552	0.409	0.186	0.666	0.824
2.2256	0.1308	0.908	0.902	0.508	0.75	0.343	0.68
2.1624	2.2984	0.892	0.505	0.728	0.148	0.445	0.832
2.2136	3.0548	0.888	0.428	0.404	0.58	0.426	0.862
2.1152	3.3988	0.895	0.603	0.313	0.394	0.447	0.86
2.1348	0.1616	0.889	0.617	0.314	0.741	0.678	0.659
2.4116	0.5064	0.89	0.415	0.594	0.477	0.476	0.695
2.2384	3.0904	0.889	0.49	0.313	0.427	0.792	0.766
2.0776	1.776	0.896	0.534	0.405	0.414	0.515	0.647
2.0664	0.2328	0.854	0.534	0.512	0.721	0.663	0.693
2.2264	1.5268	0.909	0.452	0.714	0.708	0.345	0.753
2.16	0.3868	0.901	0.525	0.413	0.461	0.444	0.716
2.2148	4.6912	0.888	0.486	0.313	0.537	0.425	0.806
2.1184	0.054	0.896	0.514	0.313	0.505	0.44	0.772
2.1308	4.7504	0.893	0.3	0.563	0.848	0.675	0.897
2.41	0.09	0.893	0.449	0.407	0.598	0.475	0.781
2.2532	3.346	0.889	0.578	0.315	0.512	0.803	0.828
2.0784	3.8056	0.891	0.494	0.51	0.472	0.509	0.882
2.0688	3.104	0.855	0.439	0.737	0.652	0.643	0.888
2.2308	0.5148	0.905	0.282	0.396	0.329	0.34	0.56
2.1536	0.1584	0.893	0.475	0.315	0.556	0.453	0.462
2.2164	0.9284	0.892	0.649	0.316	0.324	0.427	0.71
2.1176	2.4612	0.892	0.388	0.565	0.327	0.437	0.823
2.1296	1.3228	0.893	0.464	0.406	0.283	0.675	0.831
2.4088	3.2864	0.892	0.508	0.311	0.27	0.48	0.821
2.2508	0.1312	0.888	0.684	0.513	0.158	0.807	0.668
2.0768	2.3268	0.886	0.439	0.762	0.239	0.504	0.835
2.0692	3.0756	0.855	0.489	0.395	0.48	0.617	0.853
2.2312	3.4208	0.901	0.403	0.309	0.375	0.336	0.866
2.1456	0.164	0.902	0.683	0.318	0.182	0.46	0.669
2.2156	0.5188	0.892	0.357	0.548	0.695	0.431	0.712
2.1192	3.1196	0.893	0.595	0.406	0.249	0.444	0.764
2.1288	1.832	0.889	0.477	0.312	0.337	0.67	0.675
2.4112	0.2368	0.883	0.491	0.517	0.408	0.478	0.697
2.2476	1.5436	0.887	0.429	0.772	0.331	0.791	0.753
2.0768	0.3968	0.886	0.243	0.402	0.186	0.505	0.728
2.0676	4.7168	0.855	0.563	0.31	0.752	0.653	0.809
2.23	0.0552	0.901	0.587	0.318	0.148	0.338	0.77
2.1404	4.7232	0.9	0.386	0.539	0.559	0.45	0.899
2.2188	0.0856	0.886	0.459	0.402	0.388	0.431	0.779
2.1224	3.3144	0.889	0.683	0.305	0.751	0.425	0.834
2.1312	3.7876	0.893	0.447	0.511	0.481	0.673	0.881
2.4112	3.072	0.888	0.647	0.785	0.422	0.478	0.895
2.2428	0.5	0.885	0.503	0.403	0.415	0.791	0.557
2.072	0.1536	0.894	0.543	0.306	0.733	0.51	0.446
2.0824	0.9112	0.859	0.506	0.318	0.708	0.648	0.707
2.2344	2.4472	0.897	0.524	0.535	0.463	0.339	0.825
2.1364	1.3132	0.898	0.459	0.4	0.531	0.449	0.834
2.2224	3.272	0.893	0.406	0.306	0.51	0.427	0.826
2.1224	0.1264	0.89	0.605	0.499	0.841	0.427	0.667
2.1332	2.3116	0.894	0.541	0.796	0.61	0.668	0.833
2.4112	3.0548	0.885	0.799	0.405	0.512	0.471	0.855
2.2412	3.4096	0.888	0.462	0.305	0.473	0.786	0.864
2.0748	0.1616	0.895	0.734	0.318	0.667	0.512	0.659
2.0884	0.5156	0.858	0.375	0.536	0.325	0.648	0.713
2.24	3.0948	0.896	0.424	0.402	0.555	0.338	0.761
2.1312	1.8164	0.904	0.415	0.299	0.329	0.45	0.679
2.2228	0.234	0.889	0.739	0.495	0.328	0.432	0.689
2.1276	1.5368	0.892	0.406	0.801	0.281	0.431	0.76
2.1344	0.3884	0.895	0.422	0.406	0.269	0.661	0.719
2.4144	4.6876	0.882	0.687	0.305	0.16	0.476	0.804
2.2324	0.0528	0.888	0.664	0.305	0.241	0.784	0.755
2.0728	4.7232	0.899	0.624	0.519	0.484	0.515	0.899
2.0872	0.0856	0.857	0.834	0.388	0.377	0.651	0.779
2.2376	3.3144	0.899	0.751	0.306	0.181	0.336	0.834
2.1236	3.7876	0.901	0.499	0.503	0.692	0.438	0.881
2.2284	3.072	0.886	0.448	0.821	0.251	0.435	0.895
2.1284	0.5	0.893	0.391	0.389	0.343	0.435	0.557
2.136	0.1536	0.895	0.426	0.306	0.409	0.658	0.446
2.416	0.9112	0.874	0.387	0.304	0.328	0.479	0.707
2.2288	2.4472	0.9	0.425	0.382	0.187	0.806	0.825
2.0712	1.3132	0.903	0.746	0.511	0.761	0.514	0.834
2.0852	3.272	0.871	0.576	0.308	0.148	0.637	0.826
2.2376	0.1264	0.908	0.368	0.482	0.556	0.34	0.667
2.1188	2.3116	0.903	0.346	0.842	0.39	0.442	0.833
2.2296	3.0548	0.887	0.675	0.383	0.756	0.438	0.855
2.1308	3.4096	0.89	0.342	0.302	0.479	0.436	0.864
2.1432	0.1616	0.888	0.751	0.307	0.415	0.634	0.659
2.4144	0.5156	0.877	0.329	0.379	0.415	0.483	0.713
2.2272	3.0948	0.899	0.385	0.498	0.718	0.8	0.761
2.0784	1.8164	0.9	0.387	0.312	0.725	0.513	0.679
2.0832	0.234	0.87	0.763	0.501	0.459	0.64	0.689
2.2412	1.5368	0.905	0.611	0.803	0.543	0.35	0.76
2.1116	0.3884	0.894	0.789	0.383	0.518	0.447	0.719
2.2296	4.6876	0.887	0.499	0.302	0.836	0.441	0.804
2.1292	0.0528	0.889	0.539	0.315	0.602	0.439	0.755
2.1444	4.7188	0.888	0.766	0.381	0.513	0.636	0.891
2.4104	0.0904	0.884	0.368	0.48	0.468	0.476	0.8
2.2236	3.318	0.899	0.571	0.314	0.66	0.801	0.839
2.0828	3.7796	0.898	0.679	0.502	0.328	0.517	0.876
2.0808	3.058	0.869	0.577	0.769	0.571	0.631	0.893
2.2404	0.4876	0.909	0.387	0.383	0.325	0.346	0.549
2.1008	0.158	0.899	0.793	0.302	0.329	0.454	0.447
2.232	0.896	0.891	0.544	0.321	0.282	0.439	0.711
2.1312	2.4336	0.894	0.58	0.375	0.263	0.433	0.821
2.1372	1.306	0.885	0.42	0.473	0.162	0.636	0.846
2.41	3.2732	0.881	0.547	0.33	0.241	0.47	0.827
2.22	0.122	0.898	0.522	0.505	0.483	0.797	0.634
2.0828	2.3068	0.898	0.363	0.797	0.376	0.512	0.829
2.078	3.0588	0.871	0.47	0.391	0.18	0.631	0.847
2.2408	3.432	0.909	0.573	0.301	0.691	0.344	0.862
2.0996	0.1572	0.898	0.578	0.323	0.256	0.45	0.625
2.234	0.5224	0.888	0.778	0.379	0.344	0.437	0.72
2.1316	3.0972	0.894	0.44	0.331	0.409	0.431	0.761
2.138	1.854	0.885	0.568	0.466	0.322	0.645	0.68
2.4092	0.2272	0.875	0.442	0.499	0.186	0.471	0.677
2.2164	1.5352	0.896	0.73	0.778	0.764	0.788	0.759
2.0792	0.03	0.897	0.382	0.391	0.148	0.507	0.989
2.0776	0.3864	0.868	0.661	0.301	0.551	0.626	0.709
2.2416	4.6828	0.909	0.438	0.326	0.392	0.345	0.797
2.1	0.0528	0.893	0.759	0.37	0.742	0.457	0.774
2.2356	4.7188	0.887	0.456	0.327	0.483	0.432	0.891
2.132	0.0904	0.894	0.589	0.461	0.413	0.43	0.8
2.1388	3.318	0.886	0.764	0.492	0.419	0.649	0.839
2.4176	3.7796	0.873	0.434	0.787	0.725	0.473	0.876
2.2136	3.058	0.895	0.599	0.382	0.739	0.783	0.893
2.0828	0.4876	0.893	0.523	0.157	0.461	0.509	0.549
2.0764	0.158	0.858	0.682	0.326	0.541	0.646	0.447
2.2404	0.896	0.909	0.473	0.371	0.516	0.35	0.711
2.1	2.4336	0.893	0.459	0.456	0.838	0.458	0.821
2.2352	1.306	0.887	0.805	0.497	0.599	0.428	0.846
2.1344	3.2732	0.895	0.485	0.782	0.512	0.422	0.827
2.1344	0.122	0.889	0.65	0.39	0.474	0.643	0.634
2.4164	2.3068	0.877	0.517	0.16	0.673	0.472	0.829
2.2152	3.0588	0.896	0.428	0.333	0.33	0.761	0.847
2.0824	3.432	0.893	0.549	0.364	0.581	0.512	0.862
2.0736	0.1572	0.853	0.488	0.416	0.325	0.638	0.625
2.2416	0.5224	0.909	0.514	0.503	0.327	0.35	0.72
2.0992	3.0972	0.897	0.433	0.76	0.282	0.456	0.761
2.236	1.854	0.888	0.496	0.39	0.262	0.422	0.68
2.1408	0.2272	0.887	0.817	0.163	0.163	0.419	0.677
2.136	1.5352	0.894	0.455	0.334	0.244	0.641	0.759
2.4	0.03	0.87	0.565	0.364	0.488	0.472	0.989
2.21	0.3864	0.894	0.615	0.435	0.377	0.761	0.709
2.08	4.6828	0.892	0.554	0.495	0.181	0.509	0.797
2.0696	0.0528	0.852	0.903	0.775	0.699	0.638	0.774
2.2448	4.7416	0.901	0.505	0.391	0.254	0.353	0.898
2.098	0.0988	0.896	0.428	0.162	0.348	0.458	0.803
2.2408	3.3432	0.886	0.604	0.339	0.406	0.427	0.846
2.1456	3.8068	0.885	0.62	0.369	0.33	0.421	0.876
2.1348	3.0696	0.893	0.414	0.462	0.183	0.643	0.89
2.4052	0.4916	0.864	0.489	0.498	0.755	0.471	0.553
2.2088	0.1648	0.893	0.534	0.708	0.147	0.756	0.43
2.0772	0.9036	0.89	0.534	0.397	0.549	0.505	0.711
2.0684	2.4488	0.855	0.449	0.163	0.386	0.64	0.831
2.2512	1.3196	0.904	0.522	0.335	0.714	0.355	0.841
2.104	3.3064	0.904	0.488	0.371	0.479	0.453	0.826
2.2404	0.1244	0.891	0.515	0.44	0.417	0.438	0.615
2.1448	2.3248	0.89	0.3	0.511	0.432	0.422	0.828
2.134	3.0788	0.898	0.449	0.701	0.746	0.634	0.847
2.4096	3.456	0.872	0.579	0.398	0.753	0.478	0.868
2.2076	0.1656	0.893	0.495	0.164	0.463	0.751	0.643
2.0724	0.5356	0.894	0.435	0.338	0.552	0.5	0.727
2.0656	3.12	0.866	0.282	0.373	0.525	0.643	0.763
2.2516	1.9168	0.9	0.476	0.432	0.861	0.358	0.685
2.1028	0.2308	0.904	0.647	0.51	0.605	0.458	0.654
2.244	1.5452	0.887	0.388	0.673	0.515	0.432	0.752
2.1432	0.0316	0.886	0.464	0.394	0.485	0.424	1
2.1348	0.3964	0.895	0.507	0.309	0.674	0.645	0.706
2.4124	4.7016	0.873	0.674	0.341	0.33	0.48	0.798
2.202	0.054	0.885	0.441	0.378	0.57	0.738	0.772
2.0692	4.7204	0.892	0.496	0.354	0.323	0.499	0.902
2.0624	0.0972	0.87	0.401	0.438	0.328	0.634	0.805
2.2528	3.3224	0.901	0.68	0.509	0.283	0.36	0.846
2.1	3.7728	0.893	0.356	0.648	0.263	0.459	0.875
2.244	3.0512	0.883	0.601	0.394	0.163	0.432	0.88
2.1472	0.4728	0.888	0.476	0.311	0.245	0.425	0.547
2.1348	0.1612	0.891	0.49	0.343	0.484	0.642	0.427
2.4136	0.8812	0.877	0.431	0.358	0.377	0.479	0.712
2.1984	2.4304	0.889	0.243	0.378	0.182	0.741	0.835
2.072	1.3084	0.89	0.574	0.45	0.707	0.503	0.839
2.0624	3.2928	0.87	0.591	0.491	0.263	0.627	0.822
2.2532	0.1148	0.901	0.386	0.604	0.353	0.362	0.597
2.098	2.304	0.892	0.459	0.395	0.405	0.463	0.827
2.2468	3.0532	0.885	0.684	0.317	0.323	0.437	0.843
2.146	3.44	0.893	0.448	0.349	0.183	0.424	0.864
2.1368	0.15	0.9	0.65	0.358	0.756	0.474	0.641
2.4144	0.528	0.876	0.503	0.384	0.148	0.636	0.73
2.1956	3.0948	0.892	0.548	0.478	0.55	0.763	0.761
2.072	1.9028	0.894	0.505	0.494	0.385	0.506	0.686
2.0588	0.2176	0.872	0.529	0.619	0.721	0.627	0.633
2.2536	1.5316	0.897	0.459	0.405	0.482	0.356	0.754
2.0984	0.0308	0.888	0.407	0.32	0.423	0.464	0.978
2.2488	0.3916	0.885	0.605	0.353	0.432	0.435	0.703
2.1476	4.6736	0.893	0.541	0.372	0.752	0.422	0.797
2.1352	0.052	0.893	0.799	0.392	0.765	0.47	0.791
2.4276	4.7204	0.876	0.458	0.479	0.466	0.635	0.902
2.1936	0.0972	0.889	0.733	0.496	0.555	0.761	0.805
2.076	3.3224	0.89	0.374	0.617	0.522	0.504	0.846
2.0564	3.7728	0.875	0.423	0.407	0.866	0.627	0.875
2.2508	3.0512	0.909	0.416	0.323	0.6	0.358	0.88
2.0988	0.4728	0.889	0.74	0.361	0.515	0.463	0.547
2.2496	0.1612	0.886	0.408	0.377	0.492	0.438	0.427
2.1488	0.8812	0.894	0.425	0.394	0.652	0.412	0.712
2.13	2.4304	0.882	0.687	0.487	0.569	0.471	0.835
2.4352	1.3084	0.87	0.668	0.494	0.33	0.631	0.839
2.1892	3.2928	0.891	0.621	0.538	0.323	0.76	0.822
2.0772	0.1148	0.894	0.834	0.408	0.328	0.494	0.597
2.0576	2.304	0.879	0.757	0.323	0.283	0.632	0.827
2.2536	3.0532	0.907	0.52	0.356	0.261	0.362	0.843
2.0972	3.44	0.888	0.45	0.375	0.162	0.466	0.864
2.2528	0.15	0.887	0.39	0.397	0.243	0.425	0.641
2.1516	0.528	0.895	0.426	0.479	0.484	0.416	0.73
2.1392	3.0948	0.886	0.387	0.497	0.379	0.468	0.761
2.4316	1.9028	0.869	0.427	0.543	0.181	0.632	0.686
2.1864	0.2176	0.89	0.746	0.409	0.707	0.752	0.633
2.0816	1.5316	0.891	0.578	0.325	0.358	0.494	0.754
2.0572	0.0308	0.879	0.369	0.354	0.267	0.633	0.978
2.2532	0.3916	0.906	0.344	0.377	0.404	0.359	0.703
2.096	4.6736	0.893	0.692	0.394	0.323	0.462	0.797
2.2544	0.052	0.887	0.342	0.473	0.181	0.425	0.791
2.1544	4.7244	0.9	0.752	0.499	0.753	0.416	0.896
2.14	0.098	0.886	0.329	0.564	0.551	0.464	0.796
2.432	3.308	0.869	0.385	0.409	0.184	0.631	0.854
2.1864	3.796	0.895	0.389	0.324	0.379	0.74	0.881
2.0828	3.0284	0.883	0.763	0.388	0.725	0.498	0.892
2.0592	0.4668	0.875	0.612	0.352	0.478	0.62	0.534
2.252	0.868	0.915	0.788	0.4	0.424	0.361	0.705
2.094	0.1584	0.892	0.499	0.497	0.431	0.456	0.429
2.2552	2.4312	0.883	0.529	0.492	0.749	0.431	0.834
2.158	1.3052	0.896	0.766	0.576	0.757	0.415	0.85
2.1424	3.2992	0.887	0.367	0.415	0.469	0.466	0.828
2.43	0.11	0.868	0.571	0.324	0.55	0.628	0.581
2.1868	2.3052	0.896	0.679	0.393	0.531	0.759	0.824
2.0852	3.0592	0.89	0.577	0.358	0.498	0.498	0.844
2.0576	3.4524	0.874	0.388	0.405	0.857	0.61	0.858
2.2532	0.5384	0.906	0.794	0.475	0.609	0.359	0.739
2.0928	0.1584	0.892	0.545	0.499	0.514	0.458	0.7
2.2568	3.1036	0.883	0.419	0.59	0.497	0.429	0.757
2.1596	1.928	0.897	0.592	0.411	0.663	0.396	0.684
2.14	0.2232	0.892	0.547	0.32	0.584	0.455	0.672
2.4288	1.534	0.873	0.52	0.388	0.33	0.617	0.76
2.1856	0.0332	0.887	0.364	0.361	0.325	0.767	0.946
2.0844	0.3936	0.89	0.47	0.405	0.332	0.505	0.709
2.0564	4.6672	0.874	0.573	0.473	0.284	0.603	0.8
2.256	0.0508	0.904	0.577	0.497	0.262	0.356	0.814
2.0872	4.7244	0.893	0.78	0.59	0.164	0.459	0.896
2.258	0.098	0.887	0.441	0.408	0.245	0.432	0.796
2.1608	3.308	0.897	0.564	0.329	0.479	0.395	0.854
2.138	3.796	0.891	0.442	0.389	0.382	0.473	0.881
2.4236	3.0284	0.871	0.728	0.36	0.182	0.615	0.892
2.1868	0.4668	0.888	0.382	0.406	0.703	0.757	0.534
2.0632	0.868	0.894	0.671	0.505	0.366	0.51	0.705
2.0548	0.1584	0.878	0.437	0.499	0.273	0.615	0.429
2.2588	2.4312	0.905	0.759	0.59	0.405	0.355	0.834
2.088	1.3052	0.889	0.455	0.407	0.322	0.466	0.85
2.2608	3.2992	0.88	0.596	0.179	0.178	0.431	0.828
2.1572	0.11	0.892	0.759	0.374	0.765	0.401	0.581
2.1404	2.3052	0.892	0.431	0.409	0.551	0.475	0.824
2.426	3.0592	0.875	0.598	0.496	0.196	0.616	0.844
2.1832	3.4524	0.892	0.524	0.497	0.374	0.762	0.858
2.0664	0.5384	0.895	0.682	0.596	0.745	0.513	0.739
2.0552	0.1584	0.88	0.473	0.412	0.479	0.606	0.7
2.2592	3.1036	0.905	0.463	0.329	0.421	0.356	0.757
2.0852	1.928	0.888	0.804	0.392	0.434	0.46	0.684
2.2636	0.2232	0.881	0.485	0.375	0.745	0.441	0.672
2.1644	1.534	0.891	0.65	0.412	0.753	0.416	0.76
2.1384	0.0332	0.896	0.517	0.49	0.47	0.45	0.946
2.4224	0.3936	0.874	0.425	0.491	0.56	0.611	0.709
2.1764	4.6672	0.887	0.551	0.604	0.535	0.765	0.8
2.068	0.0508	0.896	0.486	0.413	0.514	0.507	0.814
2.052	4.7476	0.879	0.512	0.335	0.848	0.601	0.893
2.26	0.1076	0.9	0.436	0.389	0.601	0.352	0.814
2.0848	3.3352	0.888	0.497	0.371	0.512	0.456	0.857
2.2644	3.8124	0.881	0.818	0.412	0.497	0.443	0.885
2.1676	3.0428	0.889	0.455	0.5	0.658	0.418	0.889
2.14	0.4708	0.897	0.562	0.498	0.603	0.452	0.539
2.4204	0.1728	0.873	0.621	0.632	0.33	0.607	0.451
2.1744	0.8848	0.887	0.553	0.424	0.327	0.776	0.709
2.0704	2.4416	0.897	0.892	0.335	0.331	0.505	0.838
2.0528	1.3172	0.879	0.5	0.377	0.278	0.597	0.847
2.262	3.3176	0.901	0.43	0.392	0.264	0.354	0.83
2.0888	0.112	0.89	0.602	0.417	0.167	0.458	0.562
2.2692	2.3196	0.883	0.62	0.499	0.246	0.437	0.826
2.1684	3.0872	0.889	0.415	0.492	0.49	0.421	0.838
2.1408	3.4816	0.897	0.487	0.632	0.375	0.451	0.859
2.4204	0.554	0.877	0.533	0.432	0.182	0.602	0.752
2.1728	0.1692	0.891	0.534	0.341	0.713	0.777	0.713
2.0736	3.1232	0.894	0.45	0.38	0.372	0.51	0.753
2.0508	1.996	0.882	0.523	0.396	0.275	0.599	0.687
2.264	0.2292	0.902	0.489	0.425	0.403	0.357	0.675
2.0892	1.5456	0.89	0.516	0.514	0.321	0.452	0.761
2.2688	0.038	0.879	0.3	0.495	0.181	0.43	0.932
2.1704	0.4012	0.886	0.449	0.628	0.759	0.425	0.705
2.1404	4.69	0.893	0.578	0.427	0.523	0.466	0.799
2.4216	0.0528	0.87	0.495	0.34	0.2	0.597	0.824
2.1728	4.7164	0.89	0.432	0.384	0.381	0.782	0.895
2.0724	0.1048	0.894	0.283	0.396	0.709	0.502	0.779
2.046	3.32	0.884	0.476	0.426	0.491	0.596	0.853
2.2624	3.7952	0.897	0.647	0.521	0.42	0.354	0.884
2.0888	3.0268	0.89	0.388	0.487	0.436	0.448	0.887
2.2724	0.4544	0.881	0.464	0.622	0.744	0.429	0.529
2.1732	0.162	0.891	0.506	0.422	0.746	0.426	0.438
2.1372	0.8608	0.878	0.68	0.344	0.474	0.47	0.709
2.4216	2.4252	0.87	0.439	0.391	0.556	0.595	0.837
2.1692	1.3004	0.888	0.491	0.39	0.524	0.778	0.852
2.088	3.3036	0.886	0.402	0.417	0.533	0.499	0.829
2.044	0.1056	0.883	0.684	0.514	0.853	0.601	0.557
2.262	2.3	0.897	0.357	0.49	0.601	0.356	0.83
2.084	3.0544	0.888	0.594	0.609	0.52	0.451	0.832
2.2724	3.4708	0.886	0.476	0.421	0.498	0.433	0.859
2.1748	0.5472	0.886	0.49	0.344	0.669	0.43	0.749
2.14	0.16	0.884	0.432	0.397	0.588	0.474	0.721
2.416	3.0756	0.873	0.243	0.399	0.325	0.592	0.748
2.166	1.9684	0.887	0.569	0.433	0.326	0.779	0.683
2.0904	0.2168	0.888	0.589	0.498	0.337	0.5	0.656
2.0436	1.538	0.883	0.384	0.507	0.282	0.593	0.765
2.258	0.0372	0.904	0.458	0.612	0.264	0.363	0.912
2.084	0.3928	0.884	0.675	0.42	0.167	0.454	0.712
2.2744	4.6644	0.886	0.445	0.345	0.247	0.441	0.798
2.1784	0.0496	0.884	0.657	0.397	0.381	0.431	0.825
2.1388	4.7164	0.884	0.504	0.401	0.488	0.475	0.895
2.416	0.1048	0.868	0.547	0.432	0.183	0.584	0.779
2.1628	3.32	0.891	0.505	0.509	0.709	0.773	0.853
2.0916	3.7952	0.889	0.524	0.52	0.378	0.494	0.884
2.0416	3.0268	0.882	0.459	0.613	0.277	0.594	0.887
2.262	0.4544	0.901	0.605	0.424	0.401	0.357	0.529
2.0876	0.162	0.885	0.413	0.344	0.318	0.454	0.438
2.2744	0.8608	0.886	0.541	0.397	0.182	0.44	0.709
2.1796	2.4252	0.881	0.803	0.4	0.77	0.435	0.837
2.1396	1.3004	0.888	0.458	0.437	0.525	0.471	0.852
2.4144	3.3036	0.864	0.735	0.539	0.209	0.581	0.829
2.1612	0.1056	0.894	0.374	0.527	0.382	0.77	0.557
2.0928	2.3	0.893	0.421	0.614	0.704	0.499	0.83
2.0372	3.0544	0.884	0.414	0.424	0.491	0.591	0.832
2.2672	3.4708	0.899	0.739	0.346	0.42	0.359	0.859
2.0864	0.5472	0.881	0.407	0.379	0.434	0.454	0.749
2.2764	0.16	0.886	0.425	0.398	0.757	0.444	0.721
2.1816	3.0756	0.882	0.687	0.439	0.747	0.442	0.748
2.144	1.9684	0.884	0.664	0.517	0.466	0.472	0.683
2.4116	0.2168	0.866	0.62	0.546	0.555	0.582	0.656
2.158	1.538	0.893	0.833	0.62	0.519	0.773	0.765
2.0916	0.0372	0.893	0.756	0.423	0.537	0.496	0.912
2.0356	0.3928	0.89	0.53	0.344	0.861	0.597	0.712
2.2724	4.6644	0.901	0.446	0.391	0.605	0.361	0.798
2.0876	0.0496	0.887	0.396	0.4	0.518	0.455	0.825
2.2776	4.7248	0.886	0.425	0.439	0.501	0.44	0.895
2.1808	0.1072	0.881	0.386	0.521	0.659	0.439	0.769
2.1424	3.32	0.889	0.427	0.557	0.588	0.469	0.86
2.4116	3.7952	0.866	0.746	0.632	0.327	0.573	0.881
2.1564	3.0072	0.892	0.569	0.419	0.323	0.782	0.891
2.0924	0.438	0.893	0.367	0.349	0.338	0.496	0.52
2.0348	0.154	0.884	0.344	0.402	0.279	0.591	0.437
2.2736	0.8616	0.905	0.692	0.396	0.266	0.345	0.698
2.0876	2.4212	0.887	0.342	0.444	0.169	0.455	0.839
2.2792	1.3008	0.885	0.752	0.523	0.248	0.44	0.845
2.1844	3.3204	0.888	0.329	0.568	0.381	0.443	0.833
2.1436	0.1024	0.889	0.382	0.638	0.486	0.467	0.54
2.4104	2.2948	0.863	0.389	0.418	0.184	0.57	0.82
2.1472	3.0508	0.888	0.763	0.347	0.713	0.771	0.834
2.094	3.4848	0.894	0.613	0.401	0.379	0.501	0.852
2.0356	0.5548	0.885	0.79	0.399	0.282	0.59	0.751
2.2736	0.1628	0.905	0.497	0.435	0.391	0.347	0.781
2.0868	3.0612	0.891	0.526	0.525	0.318	0.456	0.755
2.2828	1.9824	0.887	0.761	0.585	0.184	0.439	0.69
2.1844	0.2144	0.888	0.367	0.63	0.479	0.439	0.683
2.1456	1.5468	0.89	0.571	0.404	0.779	0.468	0.761
2.4068	0.0388	0.861	0.677	0.341	0.216	0.569	0.909
2.1448	0.3964	0.887	0.578	0.397	0.38	0.773	0.685
2.094	4.6524	0.894	0.388	0.441	0.718	0.501	0.794
2.0352	0.05	0.884	0.794	0.399	0.491	0.578	0.832
2.2716	4.7248	0.905	0.546	0.521	0.427	0.356	0.895
2.088	0.1072	0.891	0.419	0.593	0.437	0.439	0.769
2.284	3.32	0.887	0.595	0.635	0.759	0.441	0.86
2.1868	3.7952	0.889	0.546	0.406	0.754	0.445	0.881
2.1416	3.0072	0.889	0.515	0.345	0.472	0.462	0.891
2.4056	0.438	0.861	0.364	0.395	0.559	0.564	0.52
2.1432	0.154	0.883	0.47	0.447	0.518	0.792	0.437
2.0916	0.8616	0.898	0.573	0.397	0.537	0.502	0.698
2.0328	2.4212	0.893	0.577	0.52	0.857	0.578	0.839
2.27	1.3008	0.904	0.779	0.607	0.597	0.356	0.845
2.08	3.3204	0.888	0.44	0.611	0.514	0.437	0.833
2.288	0.1024	0.885	0.562	0.414	0.496	0.436	0.54
2.1924	2.2948	0.882	0.439	0.349	0.678	0.438	0.82
2.1404	3.0508	0.893	0.729	0.403	0.575	0.463	0.834
2.4024	3.4848	0.853	0.384	0.447	0.207	0.567	0.852
2.1408	0.5548	0.887	0.669	0.401	0.325	0.786	0.751
2.0888	0.1628	0.893	0.436	0.534	0.337	0.504	0.781
2.0312	3.0612	0.887	0.758	0.616	0.278	0.586	0.755
2.272	1.9824	0.905	0.457	0.616	0.266	0.357	0.69
2.0776	0.2144	0.887	0.596	0.416	0.174	0.436	0.683
2.2856	1.5468	0.893	0.763	0.346	0.248	0.44	0.761
2.1944	0.0388	0.883	0.433	0.4	0.382	0.441	0.909
2.1432	0.3964	0.891	0.599	0.45	0.486	0.464	0.685
2.4	4.6524	0.852	0.524	0.4	0.185	0.572	0.794
2.1396	0.05	0.891	0.682	0.527	0.716	0.768	0.832
2.088	4.7464	0.9	0.473	0.613	0.383	0.499	0.894
2.0292	0.1144	0.886	0.462	0.633	0.283	0.59	0.829
2.274	3.3448	0.902	0.483	0.415	0.391	0.355	0.861
2.0768	3.8212	0.89	0.803	0.351	0.318	0.453	0.884
2.2864	3.0236	0.89	0.647	0.4	0.186	0.436	0.891
2.196	0.4436	0.878	0.518	0.447	0.779	0.449	0.518
2.1404	0.1628	0.884	0.425	0.404	0.224	0.459	0.449
2.3992	0.8748	0.852	0.553	0.522	0.373	0.571	0.683
2.1344	2.4392	0.888	0.487	0.612	0.709	0.758	0.845
2.0888	1.3076	0.901	0.513	0.63	0.491	0.486	0.845
2.0276	3.3432	0.881	0.444	0.405	0.428	0.592	0.831
2.2776	0.1048	0.896	0.497	0.352	0.436	0.356	0.533
2.0852	2.3152	0.89	0.819	0.408	0.759	0.447	0.824
2.2864	3.1048	0.893	0.455	0.404	0.76	0.448	0.847
2.2008	3.5116	0.88	0.561	0.444	0.474	0.448	0.859
2.1428	0.5704	0.881	0.624	0.521	0.561	0.458	0.772
2.4008	0.1732	0.854	0.552	0.613	0.522	0.542	0.803
2.1344	3.07	0.892	0.893	0.649	0.547	0.757	0.751
2.0876	2.0052	0.9	0.498	0.419	0.855	0.493	0.692
2.0276	0.2208	0.881	0.428	0.347	0.592	0.599	0.687
2.2788	1.5608	0.891	0.601	0.408	0.516	0.36	0.758
2.0824	0.0452	0.889	0.615	0.39	0.483	0.455	0.912
2.2896	0.408	0.887	0.415	0.452	0.669	0.445	0.69
2.2008	4.6792	0.877	0.488	0.526	0.601	0.448	0.793
2.1428	0.0516	0.885	0.532	0.606	0.207	0.459	0.814
2.3992	4.72	0.853	0.533	0.639	0.319	0.544	0.896
2.1316	0.1132	0.896	0.451	0.415	0.339	0.792	0.841
2.0888	3.3092	0.901	0.524	0.345	0.28	0.484	0.86
2.0256	3.8072	0.886	0.49	0.408	0.267	0.598	0.884
2.2848	2.7708	0.893	0.51	0.388	0.171	0.362	0.856
2.0832	0.4288	0.887	0.299	0.454	0.248	0.447	0.508
2.2928	0.1524	0.892	0.446	0.529	0.484	0.443	0.432
2.2004	0.8576	0.876	0.577	0.606	0.385	0.456	0.687
2.1428	2.4232	0.885	0.495	0.641	0.185	0.463	0.844
2.396	1.2964	0.852	0.432	0.429	0.72	0.536	0.844
2.1308	3.3304	0.891	0.283	0.349	0.387	0.782	0.83
2.086	0.096	0.905	0.475	0.411	0.283	0.498	0.507
2.0256	2.3	0.886	0.647	0.387	0.388	0.59	0.824
2.2868	3.0876	0.903	0.387	0.455	0.319	0.358	0.841
2.0824	3.4964	0.893	0.466	0.535	0.188	0.447	0.859
2.2944	0.5624	0.889	0.513	0.606	0.771	0.435	0.778
2.202	3.0396	0.877	0.69	0.648	0.23	0.455	0.75
2.1416	0.1628	0.885	0.44	0.418	0.367	0.459	0.826
2.3956	1.9868	0.837	0.494	0.349	0.716	0.535	0.692
2.1292	0.2124	0.89	0.403	0.41	0.491	0.759	0.664
2.0848	1.55	0.905	0.684	0.386	0.425	0.498	0.757
2.0248	0.0408	0.885	0.357	0.45	0.439	0.597	0.926
2.2856	0.3996	0.903	0.593	0.539	0.759	0.36	0.69
2.0864	4.6548	0.89	0.477	0.609	0.761	0.453	0.795
2.2996	0.0484	0.881	0.49	0.643	0.472	0.437	0.837
2.1848	4.72	0.881	0.432	0.435	0.562	0.464	0.896
2.1428	0.1132	0.889	0.244	0.352	0.517	0.461	0.841
2.3944	3.3092	0.837	0.567	0.412	0.546	0.547	0.86
2.1268	3.8072	0.889	0.591	0.387	0.845	0.763	0.884
2.0852	2.7708	0.901	0.382	0.45	0.591	0.5	0.856
2.0236	0.4288	0.885	0.46	0.537	0.516	0.594	0.508
2.2668	0.1524	0.904	0.676	0.599	0.482	0.351	0.432
2.0792	0.8576	0.887	0.443	0.658	0.66	0.458	0.687
2.3	2.4232	0.886	0.659	0.434	0.597	0.435	0.844
2.1852	1.2964	0.881	0.506	0.348	0.207	0.469	0.844
2.1416	3.3304	0.889	0.548	0.407	0.321	0.464	0.83
2.376	0.096	0.824	0.504	0.389	0.337	0.544	0.507
2.1224	2.3	0.883	0.529	0.463	0.279	0.776	0.824
2.086	3.0876	0.896	0.459	0.541	0.269	0.511	0.841
2.0228	3.4964	0.884	0.605	0.591	0.171	0.592	0.859
2.2672	0.5624	0.904	0.541	0.648	0.249	0.35	0.778
2.0808	3.0396	0.888	0.414	0.425	0.482	0.452	0.75
2.3016	0.1628	0.887	0.798	0.35	0.387	0.443	0.826
2.1876	1.9868	0.882	0.458	0.384	0.186	0.464	0.692
2.142	0.2124	0.894	0.735	0.409	0.721	0.462	0.664
2.3772	1.55	0.821	0.375	0.459	0.383	0.54	0.757
2.1204	0.0408	0.886	0.421	0.538	0.329	0.744	0.926
2.09	0.3996	0.894	0.414	0.589	0.387	0.508	0.69
2.0204	4.6548	0.889	0.738	0.624	0.319	0.595	0.795
2.2692	0.0484	0.905	0.407	0.438	0.19	0.353	0.837
2.0788	4.7336	0.887	0.426	0.352	0.775	0.448	0.889
2.304	0.1144	0.884	0.691	0.374	0.238	0.449	0.835
2.1888	3.3144	0.879	0.662	0.413	0.363	0.466	0.87
2.148	3.8004	0.895	0.62	0.458	0.682	0.462	0.89
2.3764	2.7844	0.821	0.832	0.536	0.491	0.543	0.835
2.116	0.4188	0.883	0.756	0.588	0.426	0.739	0.496
2.0928	0.1468	0.895	0.542	0.637	0.444	0.507	0.414
2.0148	0.8608	0.886	0.444	0.444	0.759	0.599	0.695
2.2688	2.4168	0.905	0.397	0.347	0.758	0.359	0.842
2.0752	1.2952	0.886	0.425	0.371	0.475	0.453	0.851
2.3052	3.3436	0.888	0.386	0.409	0.564	0.45	0.831
2.19	0.0932	0.879	0.426	0.533	0.514	0.468	0.484
2.1432	2.2936	0.893	0.746	0.461	0.556	0.463	0.809
2.3728	3.1284	0.826	0.576	0.581	0.85	0.56	0.849
2.1144	3.5128	0.884	0.37	0.64	0.589	0.743	0.848
2.0936	0.5696	0.895	0.344	0.451	0.522	0.502	0.773
2.0132	3.0116	0.886	0.692	0.347	0.494	0.576	0.746
2.2688	0.1656	0.901	0.341	0.374	0.657	0.354	0.828
2.0748	1.9952	0.882	0.751	0.414	0.584	0.452	0.683
2.3056	0.206	0.888	0.329	0.546	0.207	0.447	0.695
2.1904	0.0432	0.879	0.385	0.467	0.322	0.469	0.938
2.1448	1.5428	0.89	0.391	0.576	0.339	0.459	0.766
2.3696	0.3964	0.831	0.763	0.647	0.278	0.561	0.679
2.1148	4.6388	0.884	0.613	0.453	0.27	0.742	0.793
2.0904	0.0508	0.898	0.791	0.345	0.171	0.504	0.823
2.0108	4.7336	0.885	0.5	0.37	0.251	0.57	0.889
2.2696	0.1144	0.902	0.529	0.409	0.484	0.355	0.835
2.074	3.3144	0.885	0.761	0.548	0.388	0.455	0.87
2.31	3.8004	0.89	0.367	0.465	0.186	0.446	0.89
2.2008	2.7844	0.878	0.571	0.57	0.718	0.472	0.835
2.142	0.4188	0.894	0.683	0.649	0.384	0.456	0.496
2.37	0.1468	0.832	0.575	0.437	0.385	0.567	0.414
2.1124	0.8608	0.883	0.387	0.341	0.317	0.779	0.695
2.0872	2.4168	0.896	0.794	0.366	0.191	0.506	0.842
2.0104	1.2952	0.884	0.544	0.409	0.371	0.594	0.851
2.2736	3.3436	0.902	0.419	0.552	0.773	0.345	0.831
2.0736	0.0932	0.89	0.594	0.468	0.245	0.453	0.484
2.3132	2.2936	0.891	0.547	0.554	0.362	0.439	0.809
2.2264	3.1284	0.874	0.516	0.657	0.689	0.472	0.849
2.1412	3.5128	0.894	0.364	0.454	0.491	0.449	0.848
2.378	0.5696	0.838	0.47	0.347	0.428	0.57	0.773
2.1088	3.0116	0.878	0.573	0.365	0.445	0.773	0.746
2.0888	0.1656	0.897	0.58	0.41	0.759	0.51	0.828
2.0084	1.9952	0.884	0.774	0.551	0.777	0.596	0.683
2.274	0.206	0.902	0.44	0.461	0.477	0.344	0.695
2.0736	0.0432	0.89	0.56	0.549	0.57	0.442	0.938
2.3116	1.5428	0.894	0.44	0.667	0.518	0.443	0.766
2.2424	0.3964	0.877	0.731	0.441	0.553	0.473	0.679
2.1424	4.6388	0.889	0.38	0.349	0.855	0.451	0.793
2.3872	0.0508	0.848	0.674	0.357	0.592	0.566	0.823
2.1096	4.754	0.887	0.435	0.408	0.519	0.791	0.893
2.0852	0.1192	0.895	0.758	0.542	0.499	0.506	0.834
2.0088	3.3308	0.888	0.457	0.46	0.652	0.58	0.87
2.2724	3.8168	0.901	0.596	0.554	0.596	0.349	0.89
2.0704	2.8116	0.876	0.766	0.654	0.212	0.444	0.833
2.31	0.4236	0.89	0.431	0.452	0.323	0.442	0.502
2.2504	0.1536	0.866	0.598	0.345	0.341	0.473	0.422
2.144	0.872	0.889	0.52	0.355	0.278	0.451	0.694
2.3796	2.4336	0.834	0.679	0.405	0.272	0.577	0.838
2.1088	1.3044	0.887	0.472	0.539	0.171	0.792	0.852
2.0844	3.3556	0.895	0.465	0.465	0.253	0.504	0.831
2.0068	0.0956	0.891	0.481	0.553	0.39	0.595	0.479
2.2724	2.3144	0.901	0.801	0.656	0.483	0.352	0.804
2.0796	3.1696	0.88	0.648	0.46	0.186	0.445	0.862
2.3148	3.5396	0.887	0.514	0.344	0.717	0.439	0.86
2.2692	0.586	0.87	0.424	0.352	0.384	0.479	0.781
2.1452	3.0248	0.89	0.556	0.404	0.375	0.569	0.742
2.3832	0.1748	0.845	0.485	0.548	0.316	0.451	0.832
2.1048	2.0148	0.889	0.513	0.461	0.368	0.807	0.678
2.0856	0.214	0.896	0.439	0.547	0.192	0.504	0.705
2.006	0.0472	0.896	0.497	0.659	0.792	0.592	0.888
2.2696	1.5656	0.9	0.834	0.454	0.25	0.342	0.765
2.078	0.4076	0.883	0.454	0.344	0.358	0.437	0.667
2.3172	4.6652	0.891	0.557	0.352	0.676	0.436	0.794
2.2804	0.0548	0.874	0.623	0.41	0.491	0.484	0.833
2.146	4.7192	0.894	0.552	0.53	0.434	0.573	0.893
2.3872	0.1176	0.846	0.893	0.453	0.445	0.444	0.823
2.1008	3.3088	0.893	0.501	0.546	0.759	0.782	0.869
2.0856	3.7996	0.899	0.429	0.642	0.791	0.504	0.886
2.0064	2.7112	0.896	0.604	0.453	0.48	0.587	0.796
2.2676	0.4036	0.899	0.615	0.341	0.574	0.343	0.492
2.08	0.1408	0.875	0.415	0.353	0.513	0.439	0.393
2.3228	0.8552	0.881	0.49	0.412	0.544	0.44	0.682
2.298	2.4176	0.862	0.534	0.527	0.848	0.486	0.833
2.1484	1.2984	0.891	0.52	0.455	0.587	0.579	0.848
2.3836	3.3272	0.853	0.452	0.544	0.515	0.446	0.82
2.0948	0.088	0.889	0.524	0.659	0.495	0.784	0.448
2.0876	2.2964	0.896	0.486	0.453	0.679	0.504	0.801
2.0056	3.154	0.89	0.514	0.333	0.577	0.597	0.86
2.2652	3.5272	0.898	0.299	0.347	0.212	0.344	0.857
2.0792	0.5796	0.876	0.446	0.411	0.325	0.445	0.784
2.3224	2.9936	0.881	0.577	0.537	0.344	0.44	0.743
2.3104	0.1644	0.867	0.495	0.463	0.281	0.489	0.852
2.1476	1.9924	0.891	0.432	0.538	0.274	0.576	0.677
2.3828	0.2068	0.853	0.282	0.659	0.171	0.449	0.673
2.0932	1.5496	0.879	0.475	0.456	0.256	0.776	0.769
2.0844	0.0432	0.901	0.647	0.334	0.392	0.505	0.898
2.0036	0.4012	0.884	0.387	0.34	0.483	0.591	0.671
2.2624	4.296	0.901	0.468	0.41	0.186	0.345	0.828
2.0784	0.22	0.885	0.51	0.538	0.723	0.439	0.713
2.3244	0.0492	0.882	0.693	0.461	0.381	0.437	0.841
2.332	4.7192	0.868	0.436	0.54	0.374	0.487	0.893
2.1496	0.1176	0.901	0.495	0.669	0.358	0.572	0.823
[truncated: 208,799+ more rows]

[truncated: 14 more sheets: Fig4h, Fig5v, Fig5w, Fig5x, FigS2d, FigS2e, FigS2f, FigS3c, FigS4g, FigS4h, FigS4i, FigS4j, FigS5q, FigS5r]
